# Supplementary material for: 2-Chloro­ethyl 4-nitro­benzoate
Source: Acta Crystallogr Sect E Struct Rep Online. 2010 Oct 2;66(Pt 11):o2708. doi: 10.1107/S1600536810038742 (PMC3009323; doi:10.1107/S1600536810038742)
Supplement: Supplementary file 2 [file e-66-o2708-Isup2.hkl]

# 
# h,k,l, Fc-squared, Fo-squared, sigma(Fo-squared) and status flag 
# 
data_I
_shelx_title ' Y2858 in P2(1)/n' 
_shelx_refln_list_code          4 
_shelx_F_calc_maximum      278.71 
_exptl_crystal_F_000       944.00 
_reflns_d_resolution_high  0.7703 
 
loop_ 
 _symmetry_equiv_pos_as_xyz 
 'x, y, z' 
 '-x+1/2, y+1/2, -z+1/2' 
 '-x, -y, -z' 
 'x-1/2, -y-1/2, z-1/2' 
 
_cell_length_a     4.9404 
_cell_length_b    21.6180 
_cell_length_c    18.3247 
_cell_angle_alpha  90.000 
_cell_angle_beta   90.441 
_cell_angle_gamma  90.000 
 
_shelx_F_squared_multiplier     1.000 
 
loop_ 
 _refln_index_h 
 _refln_index_k 
 _refln_index_l 
 _refln_F_squared_calc 
 _refln_F_squared_meas 
 _refln_F_squared_sigma 
 _refln_observed_status 
   2   0   0    22115.53    23222.98    105.71 o 
   4   0   0     2975.69     3054.85     64.55 o 
   6   0   0     1842.57     1822.46     62.84 o 
   1   1   0     3906.96     4199.17     26.16 o 
   2   1   0     1448.10     1471.26      8.48 o 
   3   1   0      774.34      806.77      8.23 o 
   4   1   0      627.06      593.45     10.39 o 
   5   1   0        6.89        5.10      5.13 o 
   6   1   0       24.97       20.69     13.27 o 
   1   2   0        1.50        9.92      2.05 o 
   2   2   0       31.51       31.38      2.60 o 
   3   2   0      267.71      262.75      6.35 o 
   4   2   0      179.27      168.35      7.79 o 
   5   2   0      391.36      381.03     13.58 o 
   6   2   0       10.09       29.56     16.02 o 
   1   3   0     5811.41     5899.99     23.56 o 
   2   3   0     8124.22     8459.30     35.66 o 
   3   3   0       46.73       48.99      3.34 o 
   4   3   0     1094.55     1011.13     18.95 o 
   5   3   0      505.47      499.78     15.91 o 
   6   3   0      139.93      152.68     18.65 o 
   0   4   0     6222.26     6349.57     20.70 o 
   1   4   0     3203.72     3094.22     21.30 o 
   2   4   0       55.17       64.40      2.81 o 
   3   4   0     2361.30     2360.63     21.78 o 
   4   4   0      176.95      166.95      6.44 o 
   5   4   0      562.09      558.29     17.66 o 
   6   4   0      117.78      117.40     18.45 o 
   1   5   0     1122.19     1029.99      7.04 o 
   2   5   0      504.21      518.78      8.26 o 
   3   5   0       14.76       13.40      2.96 o 
   4   5   0        4.57        6.23      3.10 o 
   5   5   0      368.09      367.15     18.48 o 
   6   5   0       26.09       27.79     10.65 o 
   0   6   0     5887.37     6040.61     24.26 o 
   1   6   0     1417.69     1351.61     12.89 o 
   2   6   0      483.40      456.24      7.92 o 
   3   6   0     1310.67     1283.53     18.14 o 
   4   6   0        9.80       13.50      4.29 o 
   5   6   0       21.29       23.40      8.77 o 
   6   6   0      170.07      182.30     17.24 o 
   1   7   0     1023.44     1050.01      7.49 o 
   2   7   0      465.64      440.31      7.05 o 
   3   7   0       11.46       15.22      2.09 o 
   4   7   0       29.41       23.92      7.18 o 
   5   7   0       84.41       78.83     10.52 o 
   6   7   0       11.34       10.83     11.83 o 
   0   8   0        5.08        7.33      6.92 o 
   1   8   0      244.66      281.00     13.51 o 
   2   8   0      133.81      136.51      6.10 o 
   3   8   0       27.77       23.83      3.75 o 
   4   8   0      901.50      917.89     24.23 o 
   5   8   0      176.06      170.37     12.73 o 
   6   8   0      235.45      209.10     33.17 o 
   1   9   0    14316.01    15731.63     68.68 o 
   2   9   0      401.92      410.87      7.63 o 
   3   9   0       49.02       59.91      4.73 o 
   4   9   0     2834.32     2913.64     45.10 o 
   5   9   0     1050.38     1081.25     23.57 o 
   6   9   0      141.20      179.60     31.09 o 
   0  10   0     1368.12     1308.56     15.28 o 
   1  10   0       10.35        7.01      4.72 o 
   2  10   0      259.52      284.66      6.17 o 
   3  10   0     1375.84     1366.88     25.87 o 
   4  10   0     1492.69     1481.45     47.44 o 
   5  10   0       15.00       19.44      8.92 o 
   1  11   0      750.67      712.12     10.83 o 
   2  11   0       29.28       25.80      3.64 o 
   3  11   0       68.20       70.69      5.79 o 
   4  11   0      115.58      102.66     12.66 o 
   5  11   0      523.71      524.24     22.03 o 
   0  12   0      469.55      508.54     16.26 o 
   1  12   0      688.49      597.69      8.86 o 
   2  12   0      211.34      203.69      6.61 o 
   3  12   0     2514.01     2584.31     35.25 o 
   4  12   0      314.88      296.07     16.78 o 
   5  12   0        5.97        8.28      9.96 o 
   1  13   0       79.42       38.23      5.91 o 
   2  13   0      108.16      132.32      9.47 o 
   3  13   0     1097.88     1118.89     20.60 o 
   4  13   0        4.74        7.12      9.24 o 
   5  13   0      767.66      807.14     34.10 o 
   0  14   0     2240.31     2334.13     39.59 o 
   1  14   0      516.89      470.74     11.22 o 
   2  14   0       15.43        9.79      4.13 o 
   3  14   0      115.62       98.35      9.48 o 
   4  14   0       72.61       69.39     13.06 o 
   5  14   0       21.12       17.63     15.64 o 
   1  15   0      688.56      684.49     18.13 o 
   2  15   0      111.55      116.08      7.61 o 
   3  15   0        8.70       12.21      5.97 o 
   4  15   0       26.81       23.41     10.58 o 
   5  15   0        3.12        8.43     11.97 o 
   0  16   0       19.12        9.80      8.51 o 
   1  16   0      423.14      433.72     11.76 o 
   2  16   0      102.76       95.95      7.09 o 
   3  16   0      538.42      554.27     13.74 o 
   4  16   0        8.63       12.34      7.42 o 
   5  16   0       41.45       51.88     17.01 o 
   1  17   0      312.03      304.42     12.87 o 
   2  17   0        6.49       13.41      5.86 o 
   3  17   0      314.38      310.88     22.90 o 
   4  17   0        2.42        5.24     11.92 o 
   5  17   0      461.80      476.22     24.30 o 
   0  18   0        9.30       12.39      9.16 o 
   1  18   0      508.08      509.81     14.69 o 
   2  18   0      210.65      183.36      8.33 o 
   3  18   0        1.67       19.14      6.90 o 
   4  18   0       79.02       73.30     21.70 o 
   1  19   0     1572.86     1580.78     30.60 o 
   2  19   0      320.97      336.23     11.06 o 
   3  19   0      202.89      187.94     12.95 o 
   4  19   0      153.47      151.25     20.14 o 
   0  20   0      143.24      140.53     13.30 o 
   1  20   0      497.02      459.04     13.98 o 
   2  20   0      106.89       91.98      8.01 o 
   3  20   0     2304.71     2402.96     63.14 o 
   4  20   0      178.83      174.99     21.25 o 
   1  21   0      961.09      944.86     22.85 o 
   2  21   0       30.85       22.71      7.85 o 
   3  21   0       22.65       15.49      8.83 o 
   4  21   0        7.19       21.77     11.44 o 
   0  22   0     1128.39     1165.47     30.16 o 
   1  22   0     1821.58     1767.75     28.56 o 
   2  22   0       29.42       45.86     10.30 o 
   3  22   0      795.56      827.55     29.64 o 
   1  23   0      382.85      366.90     14.43 o 
   2  23   0      642.01      667.30     21.61 o 
   3  23   0        7.83        8.97     12.80 o 
   0  24   0      424.44      458.24     22.04 o 
   1  24   0        0.83        9.92      6.82 o 
   2  24   0      285.13      273.95     14.44 o 
   3  24   0      111.05      123.54     23.60 o 
   1  25   0        1.04       17.85      7.37 o 
   2  25   0       16.11       22.66     11.52 o 
   0  26   0      276.63      277.76     17.45 o 
   1  26   0       35.64       34.53      8.56 o 
   2  26   0      289.49      301.11     22.22 o 
   1  27   0        0.18       14.61      6.96 o 
   0  28   0      278.56      291.54     19.34 o 
  -5   0   1     1297.93     1259.00     53.34 o 
  -3   0   1     8145.70     8529.48     57.35 o 
  -1   0   1       56.99       73.46      3.27 o 
   1   0   1      391.46      430.01      7.70 o 
   3   0   1     2998.02     3191.90     23.79 o 
   5   0   1       21.00       31.08     10.99 o 
  -6   1   1       18.53       39.03     14.06 o 
  -5   1   1     1120.93     1137.40     21.50 o 
  -4   1   1      472.45      443.76      8.40 o 
  -3   1   1        9.59       11.38      3.12 o 
  -2   1   1       21.48       23.08      2.71 o 
  -1   1   1     2526.84     2563.34     12.58 o 
   1   1   1     2565.84     2636.29     18.80 o 
   2   1   1     1236.95     1239.16     11.25 o 
   3   1   1     1250.76     1272.13     13.65 o 
   4   1   1      984.43      956.91     14.11 o 
   5   1   1       77.81       83.82      8.18 o 
   6   1   1      219.94      221.40     23.38 o 
  -6   2   1        4.38       11.76     11.83 o 
  -5   2   1       12.37       11.41      5.07 o 
  -4   2   1     2643.13     2585.67     21.17 o 
  -3   2   1     3953.34     4221.60     21.73 o 
  -2   2   1     1374.52     1188.46      9.75 o 
  -1   2   1     2469.49     2540.45     14.91 o 
   1   2   1     2521.05     2579.79     14.06 o 
   2   2   1     1900.93     1732.32     18.82 o 
   3   2   1     2641.72     2710.61     34.19 o 
   4   2   1     2389.83     2408.74     24.19 o 
   5   2   1       32.10       27.93      7.54 o 
   6   2   1      141.51      137.42     17.73 o 
  -6   3   1       77.12       72.63     16.18 o 
  -5   3   1       65.61       80.53     12.41 o 
  -4   3   1      415.14      367.66     10.37 o 
  -3   3   1      604.39      573.53      6.51 o 
  -2   3   1        0.11        3.93      1.69 o 
  -1   3   1      818.50      790.51     12.68 o 
   0   3   1      741.27      704.54      6.34 o 
   1   3   1     3319.34     3436.80     18.49 o 
   2   3   1      981.23      953.63     10.65 o 
   3   3   1     2753.09     2714.54     28.54 o 
   4   3   1      727.78      688.31     18.02 o 
   5   3   1      503.29      489.12     15.46 o 
   6   3   1        1.00        4.32     15.67 o 
  -6   4   1       67.98       74.71     17.08 o 
  -5   4   1       16.93        5.72      7.37 o 
  -4   4   1       45.10       44.53      4.47 o 
  -3   4   1      748.05      698.38      9.37 o 
  -2   4   1      866.31      769.73      9.93 o 
  -1   4   1      844.86      756.28      9.56 o 
   0   4   1    13690.40    13702.67     34.53 o 
   1   4   1    14221.05    14868.87     73.89 o 
   2   4   1     7270.39     7871.12     42.57 o 
   3   4   1        8.58        3.96      2.86 o 
   4   4   1     1760.60     1679.67     31.37 o 
   5   4   1     1205.68     1217.04     24.63 o 
   6   4   1        0.02       13.62      7.82 o 
  -6   5   1      250.44      245.25     24.75 o 
  -5   5   1      509.80      532.41     17.56 o 
  -4   5   1        1.05        8.07      2.91 o 
  -3   5   1      493.94      481.50     18.58 o 
  -2   5   1       47.34       36.27      2.74 o 
  -1   5   1       46.25       21.76      2.36 o 
   0   5   1     4691.92     4792.12     25.09 o 
   1   5   1     1545.07     1738.84     11.91 o 
   2   5   1       89.50      103.62      3.58 o 
   3   5   1     1710.55     1678.51     17.93 o 
   4   5   1     2110.62     2165.70     37.77 o 
   5   5   1      379.12      345.41     15.37 o 
   6   5   1      540.33      562.29     33.29 o 
  -6   6   1        4.88       22.30      8.58 o 
  -5   6   1       12.62       10.66      9.15 o 
  -4   6   1       86.86       83.37     10.23 o 
  -3   6   1      717.17      707.52      8.75 o 
  -2   6   1       38.78       50.13      2.98 o 
  -1   6   1      794.55      771.60      7.27 o 
   0   6   1      471.40      458.13      6.72 o 
   1   6   1      144.37      142.44      4.06 o 
   2   6   1       13.62       18.40      2.83 o 
   3   6   1      186.69      190.16      5.43 o 
   4   6   1      500.98      492.11     13.99 o 
   5   6   1        0.04       13.58      7.28 o 
   6   6   1      156.15      157.31     34.54 o 
  -6   7   1       25.23       29.19     12.97 o 
  -5   7   1     1305.99     1267.04     26.17 o 
  -4   7   1      199.14      207.56     13.80 o 
  -3   7   1      408.70      428.04     18.24 o 
  -2   7   1     1043.69     1160.38     15.77 o 
  -1   7   1      230.23      193.35      4.81 o 
   0   7   1     1481.58     1483.75     16.78 o 
   1   7   1      541.94      493.97      7.07 o 
   2   7   1       30.24       41.26      3.95 o 
   3   7   1     1273.03     1265.38     14.76 o 
   4   7   1     2188.26     2236.26     46.86 o 
   5   7   1      204.71      214.46     13.29 o 
   6   7   1      380.49      389.78     38.75 o 
  -6   8   1      107.70       84.09     23.08 o 
  -5   8   1      107.01      123.62     12.65 o 
  -4   8   1     3511.41     3724.38     47.66 o 
  -3   8   1       23.85       34.92     14.03 o 
  -2   8   1     6170.37     6449.69     52.52 o 
  -1   8   1     3174.59     3216.12     29.09 o 
   0   8   1      194.36      162.15      5.08 o 
   1   8   1      225.91      327.96      6.82 o 
   2   8   1     3272.05     3070.43     25.60 o 
   3   8   1      898.62      859.07      8.79 o 
   4   8   1     1637.21     1580.55     21.83 o 
   5   8   1      321.19      383.88     15.50 o 
   6   8   1        0.44       14.85     12.17 o 
  -6   9   1        0.53       44.50     29.17 o 
  -5   9   1      405.11      388.75     16.27 o 
  -4   9   1      247.87      218.53     17.00 o 
  -3   9   1     1701.16     1750.95     22.38 o 
  -2   9   1     2644.22     2792.11     24.11 o 
  -1   9   1      375.09      335.01      7.58 o 
   0   9   1     1087.37     1072.16     12.19 o 
   1   9   1      694.02      676.36     11.81 o 
   2   9   1      502.14      543.34      9.72 o 
   3   9   1     1146.90     1117.01     12.29 o 
   4   9   1      306.97      316.19     16.04 o 
   5   9   1        2.62       10.99      7.82 o 
   6   9   1      259.03      268.15     68.96 o 
  -5  10   1       70.41       62.71     11.97 o 
  -4  10   1      113.84      102.55     14.38 o 
  -3  10   1       71.49       65.53      5.82 o 
  -2  10   1      248.62      211.94      4.72 o 
  -1  10   1       47.12       26.80      3.98 o 
   0  10   1      193.34      155.48      4.80 o 
   1  10   1        1.09       13.27      4.22 o 
   2  10   1      175.12      175.51      5.99 o 
   3  10   1       14.04       15.72      2.67 o 
   4  10   1       10.66       22.40      9.18 o 
   5  10   1       25.73       14.01     12.12 o 
  -5  11   1      855.08      882.86     25.43 o 
  -4  11   1       78.14       71.67     12.85 o 
  -3  11   1      121.18      104.86      4.70 o 
  -2  11   1       11.61        8.26      3.15 o 
  -1  11   1       18.89       10.79      4.80 o 
   0  11   1       15.15       30.09      3.96 o 
   1  11   1     8954.05     9494.74     62.96 o 
   2  11   1       51.45       47.11      4.50 o 
   3  11   1     2693.58     2643.68     29.68 o 
   4  11   1       29.57       27.64     10.60 o 
   5  11   1       40.89       34.13     11.85 o 
  -5  12   1      759.68      789.49     22.12 o 
  -4  12   1        0.70        5.16      7.86 o 
  -3  12   1       91.01       87.82      5.62 o 
  -2  12   1       11.35       18.82      4.49 o 
  -1  12   1     4008.39     3901.23     25.02 o 
   0  12   1      302.60      326.58      9.96 o 
   1  12   1     2818.06     2839.70     21.51 o 
   2  12   1      442.17      451.40      8.03 o 
   3  12   1       45.10       40.28      3.72 o 
   4  12   1        0.55        9.82      8.08 o 
   5  12   1      546.73      531.41     24.48 o 
  -5  13   1      130.50      129.60     16.03 o 
  -4  13   1      447.53      475.81     20.41 o 
  -3  13   1      619.29      544.05     29.04 o 
  -2  13   1     2094.96     2035.49     22.56 o 
  -1  13   1        2.05        6.76      6.42 o 
   0  13   1      454.26      488.33     11.24 o 
   1  13   1     1380.65     1434.31     15.86 o 
   2  13   1        1.35        5.61      4.32 o 
   3  13   1      153.45      137.13     11.14 o 
   4  13   1      155.42      131.11     14.14 o 
   5  13   1      327.51      345.52     26.18 o 
  -5  14   1      129.82      143.55     21.91 o 
  -4  14   1       96.42       96.37     21.30 o 
  -3  14   1      281.35      266.14     12.55 o 
  -2  14   1      252.58      249.85      7.62 o 
  -1  14   1     1135.22     1133.57     16.68 o 
   0  14   1     1013.13     1143.73     16.79 o 
   1  14   1        0.48        6.71      5.96 o 
   2  14   1     1003.83     1012.88     25.23 o 
   3  14   1       30.36       29.30      8.28 o 
   4  14   1       41.46       38.61      8.67 o 
   5  14   1      686.88      710.50     54.59 o 
  -5  15   1      156.78      146.83     19.41 o 
  -4  15   1       56.42       50.56     13.63 o 
  -3  15   1     2273.35     2361.94     32.11 o 
  -2  15   1        0.04       14.15      5.80 o 
  -1  15   1     1673.04     1664.13     22.28 o 
   0  15   1        0.08        7.37      6.85 o 
   1  15   1      417.64      375.27     10.60 o 
   2  15   1      343.08      308.44     10.14 o 
   3  15   1     1863.98     1807.86     34.55 o 
   4  15   1      276.08      281.33     22.00 o 
   5  15   1        2.11       16.94     15.50 o 
  -5  16   1       37.71       32.67     15.01 o 
  -4  16   1       12.31       16.08      8.52 o 
  -3  16   1     1267.54     1276.21     26.37 o 
  -2  16   1      149.67      165.82      8.74 o 
  -1  16   1      323.89      341.70     11.40 o 
   0  16   1     2463.66     2644.95     32.58 o 
   1  16   1        5.01       13.01      7.03 o 
   2  16   1      260.95      247.62      9.80 o 
   3  16   1       51.25       52.19      8.47 o 
   4  16   1       88.20       82.11     18.40 o 
   5  16   1       47.35       45.17     14.37 o 
  -5  17   1        1.82       16.61     12.45 o 
  -4  17   1        2.25        2.23      7.96 o 
  -3  17   1       37.83       27.92      7.07 o 
  -2  17   1        4.24        7.35      5.54 o 
  -1  17   1      481.21      505.91     19.19 o 
   0  17   1       20.80       26.39      6.69 o 
   1  17   1       18.31       26.51      7.02 o 
   2  17   1       54.80       41.53      6.64 o 
   3  17   1       66.70       66.18      9.87 o 
   4  17   1        8.71        6.42     10.24 o 
   5  17   1       29.87       32.19     12.77 o 
  -4  18   1      158.90      181.82     22.62 o 
  -3  18   1       85.58       64.79     10.04 o 
  -2  18   1      117.55       98.75      7.72 o 
  -1  18   1      524.16      508.20     13.96 o 
   0  18   1       63.12       63.90      8.26 o 
   1  18   1     3015.15     2950.14     36.64 o 
   2  18   1      384.99      375.26     10.97 o 
   3  18   1       39.96       43.30      8.80 o 
   4  18   1       22.71        8.12     13.54 o 
  -4  19   1      903.86      877.02     36.08 o 
  -3  19   1       72.12       85.71     11.63 o 
  -2  19   1       32.46       23.40      6.29 o 
  -1  19   1      205.61      198.40     10.06 o 
   0  19   1      101.66      114.38     10.10 o 
   1  19   1        0.54       18.43      7.23 o 
   2  19   1      412.68      377.60     10.81 o 
   3  19   1        0.15       11.56      5.61 o 
   4  19   1       43.02       20.08      8.92 o 
  -4  20   1      192.81      219.54     30.18 o 
  -3  20   1      145.97      164.78     14.27 o 
  -2  20   1     2133.71     2127.96     39.78 o 
  -1  20   1      195.69      202.08     10.68 o 
   0  20   1      660.56      660.62     15.62 o 
   1  20   1       10.65       21.02      6.95 o 
   2  20   1       15.53       13.73      5.45 o 
   3  20   1        1.66       15.59     12.59 o 
   4  20   1        0.09       17.46      9.61 o 
  -4  21   1      272.68      321.81     42.40 o 
  -3  21   1      140.89      137.95     12.48 o 
  -2  21   1     1715.40     1744.04     34.19 o 
  -1  21   1      184.75      189.41     10.92 o 
   0  21   1     1036.41     1097.27     19.20 o 
   1  21   1      741.52      775.13     17.78 o 
   2  21   1       56.28       48.24      6.78 o 
   3  21   1      275.89      278.80     21.36 o 
   4  21   1      268.15      334.12     30.52 o 
  -3  22   1      308.08      341.23     23.54 o 
  -2  22   1      275.79      279.02     17.44 o 
  -1  22   1       82.07       79.84      9.50 o 
   0  22   1       15.38       22.57      7.11 o 
   1  22   1      153.39      157.35     10.80 o 
   2  22   1      249.54      278.15     17.91 o 
   3  22   1       33.57       55.06     16.57 o 
  -3  23   1       12.75       14.61     12.70 o 
  -2  23   1       64.76       47.06      9.54 o 
  -1  23   1      702.07      712.67     19.66 o 
   0  23   1       29.49       31.35      7.99 o 
   1  23   1      525.64      542.56     14.74 o 
   2  23   1       37.79       48.61     10.36 o 
   3  23   1      104.81       88.96     15.50 o 
  -3  24   1        2.10       10.12     12.01 o 
  -2  24   1     2100.40     2099.23     30.12 o 
  -1  24   1       22.06       28.49      7.09 o 
   0  24   1      107.81      107.81      9.81 o 
   1  24   1      671.80      686.85     18.35 o 
   2  24   1      745.60      785.48     24.05 o 
   3  24   1      763.55      816.78     37.29 o 
  -2  25   1       74.29       82.38     16.63 o 
  -1  25   1       31.28       33.92      7.67 o 
   0  25   1      529.16      529.13     16.51 o 
   1  25   1       13.25       13.90      6.51 o 
   2  25   1       65.13       57.86     11.27 o 
  -2  26   1      228.49      226.84     20.17 o 
  -1  26   1        0.67       10.69      7.31 o 
   0  26   1      132.74      126.42      9.85 o 
   1  26   1      223.02      211.64     13.19 o 
   2  26   1        7.05       15.91     11.60 o 
  -1  27   1       22.81       21.95      8.29 o 
   0  27   1      830.87      865.26     21.40 o 
   1  27   1       36.12       32.38      8.78 o 
   0  28   1      259.74      235.38     12.98 o 
  -6   0   2      342.60      276.02     30.75 o 
  -4   0   2       37.99       39.28      6.66 o 
  -2   0   2     1834.89     1866.01     23.21 o 
   2   0   2        1.42        6.01      2.65 o 
   4   0   2      283.94      264.44     14.30 o 
   6   0   2      532.82      500.28     35.59 o 
  -6   1   2      459.16      407.21     24.09 o 
  -5   1   2      189.82      163.57     17.59 o 
  -4   1   2        4.57        8.67      2.72 o 
  -3   1   2     3127.01     3204.56     20.29 o 
  -2   1   2       22.46       14.33      3.14 o 
  -1   1   2       21.54       33.94      3.11 o 
   1   1   2      511.35      505.55      7.20 o 
   2   1   2     1439.54     1527.05      9.62 o 
   3   1   2      139.74      119.63      4.52 o 
   4   1   2        2.77        5.12      4.82 o 
   5   1   2      125.48      124.05      9.25 o 
   6   1   2       43.32       62.59     15.37 o 
  -6   2   2       23.86       37.88     16.62 o 
  -5   2   2      332.40      343.27     16.31 o 
  -4   2   2      390.88      378.32      7.34 o 
  -3   2   2      751.42      787.46     10.63 o 
  -2   2   2        5.15        4.00      2.06 o 
  -1   2   2     8476.02     9189.15     38.68 o 
   1   2   2     5939.78     6358.96     31.68 o 
   2   2   2      124.98      129.61      3.99 o 
   3   2   2     1406.03     1483.24     19.52 o 
   4   2   2       36.07       36.67      8.66 o 
   5   2   2       34.25       35.50      6.54 o 
   6   2   2        6.54        7.26     10.28 o 
  -6   3   2       11.10       31.71     15.35 o 
  -5   3   2      300.10      334.07     14.80 o 
  -4   3   2      905.64      895.96     15.62 o 
  -3   3   2      177.70      177.52      7.01 o 
  -2   3   2     1734.59     1686.70     16.79 o 
  -1   3   2     2289.15     2388.58     14.65 o 
   0   3   2    12250.64    12805.23     31.47 o 
   1   3   2      161.67      144.95      3.92 o 
   2   3   2     2776.07     2601.97     14.39 o 
   3   3   2      107.67      116.67      5.20 o 
   4   3   2      810.61      774.27     16.25 o 
   5   3   2      560.51      598.41     16.90 o 
   6   3   2      480.25      552.62     42.59 o 
  -6   4   2       43.17       40.58     13.30 o 
  -5   4   2     1144.70     1219.10     29.40 o 
  -4   4   2      263.37      239.70     18.51 o 
  -3   4   2      803.01      851.99     11.70 o 
  -2   4   2     5540.69     5619.23     45.28 o 
  -1   4   2      186.25      189.02      3.12 o 
   0   4   2    13074.72    13623.91     54.79 o 
   1   4   2     4040.14     4349.70     22.30 o 
   2   4   2       27.86       29.34      3.20 o 
   3   4   2      132.42      128.43      5.13 o 
   4   4   2     2422.98     2415.26     28.38 o 
   5   4   2      241.31      252.68     14.58 o 
   6   4   2      329.22      313.97     29.54 o 
  -6   5   2      439.06      439.82     26.86 o 
  -5   5   2     1040.97     1046.07     23.50 o 
  -4   5   2     2134.66     2137.90     37.46 o 
  -3   5   2      708.31      698.20     15.90 o 
  -2   5   2      635.66      686.23     15.81 o 
  -1   5   2     6042.42     6291.42     19.40 o 
   0   5   2     6825.37     6934.73     39.77 o 
   1   5   2    32196.91    33314.04    100.10 o 
   2   5   2      941.12      891.90      9.80 o 
   3   5   2     3689.47     3737.76     55.53 o 
   4   5   2      547.19      538.21     14.30 o 
   5   5   2      130.31      118.93     13.60 o 
   6   5   2       37.17       53.06     14.72 o 
  -6   6   2       34.60       34.15     11.45 o 
  -5   6   2      687.24      656.99     19.26 o 
  -4   6   2     2712.17     2663.88     41.20 o 
  -3   6   2      298.71      294.23     22.04 o 
  -2   6   2      387.63      432.76     11.48 o 
  -1   6   2     1384.85     1421.56      7.48 o 
   0   6   2     7484.95     7654.89     36.22 o 
   1   6   2      223.13      276.03      5.12 o 
   2   6   2      598.12      541.67     10.63 o 
   3   6   2      321.06      303.13      7.64 o 
   4   6   2      795.60      791.29     16.98 o 
   5   6   2       78.82       82.22     11.03 o 
   6   6   2      195.42      197.76     26.84 o 
  -6   7   2      238.37      241.56     17.02 o 
  -5   7   2      423.56      425.05     16.43 o 
  -4   7   2      722.12      724.18     22.89 o 
  -3   7   2      216.46      203.85     14.25 o 
  -2   7   2     2402.29     2495.18     44.99 o 
  -1   7   2      604.21      516.38      5.98 o 
   0   7   2    11514.98    11967.94     65.15 o 
   1   7   2     9766.22    10342.69     42.70 o 
   2   7   2     2569.75     2651.99     56.74 o 
   3   7   2      101.77       97.10      4.78 o 
   4   7   2       25.30       25.27      8.75 o 
   5   7   2      608.72      632.62     21.27 o 
   6   7   2      149.22      131.76     21.75 o 
  -6   8   2       52.87       37.25     12.46 o 
  -5   8   2        0.20        3.43      8.07 o 
  -4   8   2     1992.97     1978.92     33.33 o 
  -3   8   2     1127.32     1110.22     25.98 o 
  -2   8   2     6042.16     6460.68     47.46 o 
  -1   8   2     4169.39     4330.33     22.48 o 
   0   8   2      513.03      435.92      6.87 o 
   1   8   2     1065.46     1122.41     10.48 o 
   2   8   2        4.39        9.48      4.11 o 
   3   8   2      611.49      586.27     10.63 o 
   4   8   2      123.86      114.46     11.67 o 
   5   8   2      117.97      132.57     13.63 o 
   6   8   2      147.39      176.24     55.59 o 
  -6   9   2       57.90       58.79     16.21 o 
  -5   9   2        1.65       18.58      9.51 o 
  -4   9   2      301.02      310.87     16.01 o 
  -3   9   2      132.27      133.37     15.55 o 
  -2   9   2      823.99      809.51     10.35 o 
  -1   9   2      724.74      678.49     12.25 o 
   0   9   2      823.17      781.43     11.31 o 
   1   9   2       43.86       48.68      4.36 o 
   2   9   2       59.03       42.90      5.36 o 
   3   9   2      645.99      616.41      9.94 o 
   4   9   2      405.10      412.77     22.12 o 
   5   9   2      601.53      622.91     27.88 o 
   6   9   2        7.23       21.13     14.66 o 
  -5  10   2       11.58        9.99      8.42 o 
  -4  10   2      168.62      166.25     14.96 o 
  -3  10   2      371.18      349.08     15.54 o 
  -2  10   2      123.26      103.48      3.76 o 
  -1  10   2        0.24        5.59      3.87 o 
   0  10   2      494.31      536.92      9.11 o 
   1  10   2      498.74      430.21      9.02 o 
   2  10   2     2229.14     2240.07     20.29 o 
   3  10   2      481.18      447.37     12.24 o 
   4  10   2      399.75      416.09     17.57 o 
   5  10   2      259.13      253.08     21.49 o 
  -5  11   2       37.10       43.65      9.27 o 
  -4  11   2      120.01      134.06     14.83 o 
  -3  11   2       17.86       12.99      9.26 o 
  -2  11   2     1119.51     1089.20     14.23 o 
  -1  11   2      599.52      561.99     10.54 o 
   0  11   2      936.19      870.49     12.27 o 
   1  11   2     3446.50     3538.28     29.64 o 
   2  11   2        8.45       15.10      5.10 o 
   3  11   2      336.64      341.35      9.17 o 
   4  11   2     1473.71     1471.83     27.10 o 
   5  11   2       41.21       30.49     11.03 o 
  -5  12   2      180.55      179.52     14.57 o 
  -4  12   2      775.08      751.62     21.08 o 
  -3  12   2      148.29      150.82     16.32 o 
  -2  12   2        0.14        8.39      3.22 o 
  -1  12   2     1067.73     1103.66     14.99 o 
   0  12   2     2931.21     2853.58     30.64 o 
   1  12   2     1893.87     2066.00     18.01 o 
   2  12   2     6258.82     6525.26     48.42 o 
   3  12   2      109.73      101.35      5.88 o 
   4  12   2     1151.60     1145.48     25.13 o 
   5  12   2      698.29      708.43     26.67 o 
  -5  13   2        0.05        2.45      8.81 o 
  -4  13   2        5.19        6.19      8.62 o 
  -3  13   2     1635.38     1655.93     25.20 o 
  -2  13   2      115.67      100.52      7.71 o 
  -1  13   2     5770.12     5843.80     54.85 o 
   0  13   2       68.01       69.55      9.76 o 
   1  13   2      498.52      489.44     10.37 o 
   2  13   2        1.13        8.05      4.25 o 
   3  13   2      241.71      207.33      8.98 o 
   4  13   2       49.81       49.78     10.17 o 
   5  13   2      367.07      408.67     25.37 o 
  -5  14   2        7.91       16.03     13.36 o 
  -4  14   2      117.14      131.65     14.44 o 
  -3  14   2      927.23      856.66     24.03 o 
  -2  14   2        0.22        2.39      4.39 o 
  -1  14   2       84.22      103.45     11.42 o 
   0  14   2     2383.50     2494.27     27.92 o 
   1  14   2       20.27       12.57      5.97 o 
   2  14   2      203.62      190.36      7.14 o 
   3  14   2      139.14      133.03      6.81 o 
   4  14   2       30.96       22.07     16.06 o 
   5  14   2      306.71      284.37     25.82 o 
  -5  15   2       53.03       63.72     16.36 o 
  -4  15   2       91.62       91.62     15.91 o 
  -3  15   2      911.44      914.40     23.24 o 
  -2  15   2     1925.95     1870.73     32.49 o 
  -1  15   2      905.84      905.87     16.54 o 
   0  15   2      186.46      132.50      8.43 o 
   1  15   2      685.18      669.88     13.81 o 
   2  15   2      458.60      399.61     10.96 o 
   3  15   2       72.07       74.73      5.76 o 
   4  15   2      742.97      778.18     27.72 o 
   5  15   2        1.62       19.98     11.75 o 
  -5  16   2      325.83      304.61     21.30 o 
  -4  16   2       31.53       48.19     10.99 o 
  -3  16   2     1370.69     1408.78     45.35 o 
  -2  16   2      859.19      836.78     22.31 o 
  -1  16   2        6.83        3.90      7.08 o 
   0  16   2       19.42       20.42      6.82 o 
   1  16   2     1567.00     1584.28     21.54 o 
   2  16   2     1192.63     1082.55     18.16 o 
   3  16   2     1833.75     1769.39     26.51 o 
   4  16   2       51.10       58.34     16.88 o 
   5  16   2       63.47       48.50     20.46 o 
  -5  17   2       70.21       49.52     14.77 o 
  -4  17   2       18.09       10.92     10.71 o 
  -3  17   2       11.30       20.76      9.33 o 
  -2  17   2      303.04      271.16     10.33 o 
  -1  17   2     1008.00      962.12     17.08 o 
   0  17   2       77.08       78.53      8.06 o 
   1  17   2      889.36      892.22     19.42 o 
   2  17   2      288.93      285.96     10.25 o 
   3  17   2      101.61       87.23     15.13 o 
   4  17   2      456.23      431.97     48.98 o 
   5  17   2      106.91      106.56     44.84 o 
  -4  18   2      656.24      685.96     24.06 o 
  -3  18   2       10.77       14.98      8.49 o 
  -2  18   2      300.80      297.68     11.49 o 
  -1  18   2      451.89      438.87     13.27 o 
   0  18   2        3.16        9.63      6.71 o 
   1  18   2      522.24      556.06     14.03 o 
   2  18   2      498.27      514.49     12.42 o 
   3  18   2      118.36      130.53      9.33 o 
   4  18   2        0.28        8.05     13.92 o 
  -4  19   2       40.07       36.16     11.20 o 
  -3  19   2      138.13      112.82     13.63 o 
  -2  19   2      182.59      191.28      9.27 o 
  -1  19   2      799.98      848.60     16.26 o 
   0  19   2        2.01        8.11      7.15 o 
   1  19   2      224.33      226.04     10.80 o 
   2  19   2     1161.32     1112.66     17.12 o 
   3  19   2       32.28       39.09      9.66 o 
   4  19   2      250.92      277.04     35.56 o 
  -4  20   2       34.24       36.14     14.96 o 
  -3  20   2      209.65      223.84     16.74 o 
  -2  20   2       59.45       52.00      9.75 o 
  -1  20   2      173.46      171.38      9.81 o 
   0  20   2     1275.75     1309.65     20.18 o 
   1  20   2      393.05      388.20     12.97 o 
   2  20   2      340.55      384.76     12.28 o 
   3  20   2       87.03       94.64     18.30 o 
   4  20   2      131.28      134.17     20.47 o 
  -4  21   2       65.81       47.43     17.30 o 
  -3  21   2      410.47      401.22     19.46 o 
  -2  21   2      687.06      729.86     30.30 o 
  -1  21   2       61.54       55.06      7.10 o 
   0  21   2      444.45      459.31     14.28 o 
   1  21   2     2959.03     2992.17     38.32 o 
   2  21   2      309.49      293.83     13.03 o 
   3  21   2      254.45      223.78     17.83 o 
   4  21   2      154.53      151.05     20.56 o 
  -3  22   2       97.09       94.99     13.17 o 
  -2  22   2      551.97      557.46     16.66 o 
  -1  22   2      210.23      211.55     11.13 o 
   0  22   2      162.52      174.60     10.88 o 
   1  22   2       30.29       31.54      6.78 o 
   2  22   2       44.75       52.55      7.97 o 
   3  22   2        3.00       20.38     13.48 o 
  -3  23   2      108.00      113.16     13.39 o 
  -2  23   2       40.33       34.22     10.61 o 
  -1  23   2        5.63       13.65      6.97 o 
   0  23   2      114.19      106.79      9.57 o 
   1  23   2      567.08      567.11     15.89 o 
   2  23   2       58.86       62.26     14.52 o 
   3  23   2       31.74       41.07     13.14 o 
  -3  24   2        0.39       13.86     10.45 o 
  -2  24   2      781.08      762.01     23.68 o 
  -1  24   2      557.88      592.01     17.83 o 
   0  24   2       51.78       54.62      9.20 o 
   1  24   2      652.39      620.79     16.26 o 
   2  24   2        8.16        8.17      8.68 o 
   3  24   2       39.45       58.67     17.51 o 
  -2  25   2      479.71      475.99     22.82 o 
  -1  25   2      250.18      247.81     14.33 o 
   0  25   2      223.65      230.67     11.69 o 
   1  25   2      213.54      174.31     10.77 o 
   2  25   2        8.48       15.90      8.77 o 
  -2  26   2       10.01       13.31      8.99 o 
  -1  26   2       73.24       87.68     13.30 o 
   0  26   2      105.17      104.19      9.26 o 
   1  26   2       19.01       22.99      7.09 o 
   2  26   2        9.07       21.21      9.37 o 
  -1  27   2       17.93       26.96      9.23 o 
   0  27   2        0.03        8.72      6.35 o 
   1  27   2      267.40      299.11     16.92 o 
  -5   0   3     1108.11     1099.47     31.29 o 
  -3   0   3     1578.00     1398.76     17.83 o 
   1   0   3      605.84      616.76      7.00 o 
   3   0   3      891.90      836.30     16.27 o 
   5   0   3       37.39       41.66     10.33 o 
  -6   1   3       39.19       34.25     22.00 o 
  -5   1   3        7.23       15.39      7.65 o 
  -4   1   3      161.78      153.83      5.83 o 
  -3   1   3      504.34      506.26      6.88 o 
  -2   1   3      161.36      169.51      4.27 o 
  -1   1   3     4489.19     4750.48     23.71 o 
   0   1   3        4.11        8.10      2.45 o 
   1   1   3     2806.80     2737.55     19.09 o 
   2   1   3     2086.76     2073.64     18.22 o 
   3   1   3        8.72        8.99      3.33 o 
   4   1   3      337.60      344.57     11.95 o 
   5   1   3      303.32      288.17     10.24 o 
   6   1   3       88.91       70.14     16.41 o 
  -6   2   3       76.77       85.48     21.13 o 
  -5   2   3       10.29       15.49      7.85 o 
  -4   2   3       49.59       53.31      5.83 o 
  -3   2   3      265.50      320.00      5.24 o 
  -2   2   3     1931.92     1935.23     16.26 o 
  -1   2   3     8918.01     9430.94     40.63 o 
   0   2   3      173.48      170.86      3.96 o 
   1   2   3    20262.44    21520.31    139.14 o 
   2   2   3     1376.41     1369.82     12.19 o 
   3   2   3      267.06      313.47      6.56 o 
   4   2   3      285.25      325.05     11.42 o 
   5   2   3        8.95       13.48      5.27 o 
   6   2   3      196.11      173.10     26.75 o 
  -6   3   3       47.68       86.92     28.17 o 
  -5   3   3      155.08      159.09     10.75 o 
  -4   3   3       41.32       42.30      3.47 o 
  -3   3   3     4806.06     4964.03     37.73 o 
  -2   3   3        1.86        3.53      2.38 o 
  -1   3   3    77676.76    80088.93    613.18 o 
   0   3   3     4475.37     4631.87     17.67 o 
   1   3   3    16399.64    17820.32    108.59 o 
   2   3   3      182.33      159.39      4.35 o 
   3   3   3     2858.08     2905.73     18.74 o 
   4   3   3      141.90      138.00     11.42 o 
   5   3   3     1299.86     1307.07     25.04 o 
   6   3   3      108.80      137.26     24.50 o 
  -6   4   3       64.72       76.01     30.17 o 
  -5   4   3      842.87      831.17     25.62 o 
  -4   4   3      358.60      385.08     10.98 o 
  -3   4   3     4065.11     4264.25     41.55 o 
  -2   4   3       52.77       26.68      3.35 o 
  -1   4   3      402.82      387.66      6.48 o 
   0   4   3     6120.97     6260.13     54.88 o 
   1   4   3     9874.65    10225.58     65.50 o 
   2   4   3      951.68     1017.15      8.06 o 
   3   4   3     3260.67     3389.55     34.77 o 
   4   4   3       15.28       17.60      6.30 o 
   5   4   3        2.39        8.48      7.57 o 
   6   4   3       18.25       16.33      9.99 o 
  -6   5   3       30.87       37.61     19.12 o 
  -5   5   3       88.24       70.02      8.82 o 
  -4   5   3       34.41       25.75      8.85 o 
  -3   5   3      397.54      340.66     32.51 o 
  -2   5   3      170.54      151.84      9.08 o 
  -1   5   3     3940.03     4212.19     34.27 o 
   0   5   3     7048.71     7100.41     29.31 o 
   1   5   3      632.50      572.01      7.77 o 
   2   5   3        1.17        3.51      2.25 o 
   3   5   3       61.55       58.31      3.88 o 
   4   5   3     2373.02     2453.97     32.67 o 
   5   5   3      377.83      400.10     16.89 o 
   6   5   3      348.38      343.78     25.38 o 
  -6   6   3      409.23      399.61     28.50 o 
  -5   6   3       29.54       27.88      9.07 o 
  -4   6   3       53.16       52.71     10.75 o 
  -3   6   3     1785.99     1791.36     43.71 o 
  -2   6   3     2427.75     2325.05     33.90 o 
  -1   6   3      185.11      194.88      5.26 o 
   0   6   3     5392.28     5483.31     29.52 o 
   1   6   3      470.31      434.35      7.82 o 
   2   6   3       80.01       66.12      5.55 o 
   3   6   3        0.73        0.88      2.26 o 
   4   6   3     1230.41     1217.87     19.62 o 
   5   6   3     1414.66     1422.91     27.31 o 
   6   6   3       14.80       13.17     16.83 o 
  -6   7   3        0.06        7.66     10.67 o 
  -5   7   3       13.56       13.85      9.28 o 
  -4   7   3     1498.83     1477.55     27.79 o 
  -3   7   3      288.63      304.85     14.52 o 
  -2   7   3     2534.99     2580.91     35.09 o 
  -1   7   3      550.75      427.13     13.29 o 
   0   7   3        3.40       10.52      3.18 o 
   1   7   3     2917.57     3075.99     18.88 o 
   2   7   3      338.66      305.03      8.29 o 
   3   7   3      236.43      214.44      7.29 o 
   4   7   3      999.61      980.69     23.65 o 
   5   7   3     1581.10     1555.19     37.71 o 
   6   7   3       97.48      107.76     25.59 o 
  -6   8   3       38.80       29.19     10.89 o 
  -5   8   3      115.83      112.54     11.55 o 
  -4   8   3      204.79      193.55     16.27 o 
  -3   8   3      308.90      300.46     13.22 o 
  -2   8   3     1771.55     1794.17     30.75 o 
  -1   8   3     1212.72     1260.94     17.30 o 
   0   8   3     1136.69     1118.33     14.02 o 
   1   8   3       58.02       53.77      4.23 o 
   2   8   3     3580.06     3665.63     33.87 o 
   3   8   3      695.76      657.50     10.04 o 
   4   8   3     1815.80     1782.66     24.52 o 
   5   8   3     1419.07     1497.66     32.28 o 
   6   8   3        3.67       15.87     10.45 o 
  -6   9   3       43.11       31.91     11.44 o 
  -5   9   3       89.77       69.02     11.31 o 
  -4   9   3      801.10      825.78     21.66 o 
  -3   9   3      811.59      794.73     23.31 o 
  -2   9   3      799.26      779.22     12.27 o 
  -1   9   3      777.37      678.53     11.65 o 
   0   9   3      939.40      884.84     10.63 o 
   1   9   3      829.19      763.40     17.57 o 
   2   9   3     1392.51     1387.22     19.19 o 
   3   9   3     1277.60     1253.29     29.47 o 
   4   9   3       16.55       20.12      6.58 o 
   5   9   3     1005.36      979.83     32.20 o 
   6   9   3       70.53       72.48     13.23 o 
  -5  10   3       49.39       46.63     12.32 o 
  -4  10   3       71.02       65.99     11.64 o 
  -3  10   3      391.96      385.15     17.86 o 
  -2  10   3       67.26       49.17      8.10 o 
  -1  10   3       58.76       64.58      4.35 o 
   0  10   3      683.70      580.14     10.73 o 
   1  10   3       26.79       47.18      4.56 o 
   2  10   3     1833.59     1922.79     22.06 o 
   3  10   3       12.89       17.18      4.09 o 
   4  10   3        2.92        3.21      4.93 o 
   5  10   3      568.45      580.83     29.08 o 
  -5  11   3      134.54      126.55     12.67 o 
  -4  11   3      116.21      132.63     16.12 o 
  -3  11   3     1960.58     2094.23     33.11 o 
  -2  11   3      674.41      772.65     13.28 o 
  -1  11   3      337.44      334.81      8.21 o 
   0  11   3     3803.19     3948.86     32.68 o 
   1  11   3       31.92       57.52      5.22 o 
   2  11   3      268.26      269.36     12.62 o 
   3  11   3      794.43      745.27     21.48 o 
   4  11   3      645.41      647.21     39.39 o 
   5  11   3      142.32      130.27     23.33 o 
  -5  12   3      182.69      155.82     21.42 o 
  -4  12   3       64.30       73.16     16.26 o 
  -3  12   3      456.18      467.60     21.55 o 
  -2  12   3     1295.49     1242.06     15.43 o 
  -1  12   3     1048.18     1039.26     10.82 o 
   0  12   3     5425.07     5721.64     55.04 o 
   1  12   3      187.77      229.41      7.46 o 
   2  12   3       58.81       76.75      8.34 o 
   3  12   3      889.05      857.09     22.45 o 
   4  12   3      212.38      185.33     14.36 o 
   5  12   3        2.73       14.99     11.50 o 
  -5  13   3       53.44       54.63     10.42 o 
  -4  13   3     1344.36     1404.67     32.53 o 
  -3  13   3      191.00      171.03     16.36 o 
  -2  13   3       85.50       75.39      5.96 o 
  -1  13   3       40.60       38.17      5.31 o 
   0  13   3      488.54      458.77     22.25 o 
   1  13   3       39.08       46.83      6.02 o 
   2  13   3      790.76      737.76     18.46 o 
   3  13   3        1.26       10.63      6.20 o 
   4  13   3       11.48       16.98     16.43 o 
   5  13   3      153.44      152.69     20.48 o 
  -5  14   3       21.99       22.73      9.74 o 
  -4  14   3       42.26       46.33     13.40 o 
  -3  14   3      462.96      452.34     18.58 o 
  -2  14   3     1559.83     1553.14     28.67 o 
  -1  14   3      518.52      506.58     11.46 o 
   0  14   3      371.28      390.94     10.72 o 
   1  14   3       40.75       39.50      5.39 o 
   2  14   3       18.90       24.54      4.95 o 
   3  14   3      277.60      258.81     10.01 o 
   4  14   3      371.00      324.78     20.65 o 
   5  14   3      870.89      868.07     33.70 o 
  -5  15   3       46.59       33.87     11.55 o 
  -4  15   3      605.28      659.24     28.20 o 
  -3  15   3      222.63      190.68     15.14 o 
  -2  15   3      435.74      409.01     10.14 o 
  -1  15   3        0.05        2.14      6.50 o 
   0  15   3        4.95       13.29      7.39 o 
   1  15   3      314.74      327.72     11.80 o 
   2  15   3      753.60      714.90     22.10 o 
   3  15   3      441.34      409.99     11.94 o 
   4  15   3      320.68      386.70     80.13 o 
   5  15   3       59.02       44.85     14.54 o 
  -5  16   3      134.78      142.04     20.18 o 
  -4  16   3      143.43      121.33     17.58 o 
  -3  16   3      206.86      201.65     16.16 o 
  -2  16   3     1186.95     1137.66     33.44 o 
  -1  16   3      156.96      153.73      9.24 o 
   0  16   3     1061.34      955.48     17.40 o 
   1  16   3        4.31       11.68      6.78 o 
   2  16   3     1027.51      974.92     17.74 o 
   3  16   3      253.84      238.26     14.28 o 
   4  16   3     2000.80     2054.50     52.63 o 
   5  16   3      232.63      244.58     23.61 o 
  -5  17   3      335.53      315.77     41.06 o 
  -4  17   3      422.92      483.45     25.66 o 
  -3  17   3       79.38       69.46     14.30 o 
  -2  17   3     1492.44     1492.88     21.28 o 
  -1  17   3      469.14      461.06     14.38 o 
   0  17   3      202.48      215.55     10.39 o 
   1  17   3      208.84      213.58      9.96 o 
   2  17   3     1891.20     1860.00     23.64 o 
   3  17   3      624.12      617.66     35.76 o 
   4  17   3      363.04      294.63     21.41 o 
   5  17   3       50.79       68.63     16.54 o 
  -4  18   3      178.96      152.75     16.18 o 
  -3  18   3       77.90       75.25     11.58 o 
  -2  18   3       96.05       91.62      9.92 o 
  -1  18   3       64.79       59.32      9.26 o 
   0  18   3       43.34       36.29      7.99 o 
   1  18   3        4.66       15.42      7.26 o 
   2  18   3      471.51      449.52     21.39 o 
   3  18   3       56.28       70.80     11.11 o 
   4  18   3       72.83       65.74     14.62 o 
  -4  19   3      134.38      129.52     16.13 o 
  -3  19   3      105.41       95.04     12.18 o 
  -2  19   3      495.41      495.22     15.17 o 
  -1  19   3      284.94      277.03     10.64 o 
   0  19   3     2189.08     2180.52     32.36 o 
   1  19   3        1.34       10.68      6.07 o 
   2  19   3      747.79      692.80     13.92 o 
   3  19   3       47.84       57.43     10.97 o 
   4  19   3       20.75        8.56     13.99 o 
  -4  20   3       74.18       91.99     18.51 o 
  -3  20   3      617.01      627.25     30.20 o 
  -2  20   3        2.42        0.57      9.26 o 
  -1  20   3       21.14       27.70      7.62 o 
   0  20   3      364.52      372.23     13.78 o 
   1  20   3      128.80      157.76     10.65 o 
   2  20   3      843.34      765.03     15.87 o 
   3  20   3       33.14       32.83      9.51 o 
   4  20   3      149.64      145.73     23.61 o 
  -4  21   3        7.68       18.72     15.29 o 
  -3  21   3       95.02       89.59     12.37 o 
  -2  21   3        1.38        9.41      7.82 o 
  -1  21   3      300.21      310.42     11.39 o 
   0  21   3      185.98      189.86     11.28 o 
   1  21   3        4.67        5.58      6.03 o 
   2  21   3       75.53       87.16      9.31 o 
   3  21   3       63.41       68.19     15.39 o 
   4  21   3        1.82       13.78     11.11 o 
  -3  22   3      440.94      481.02     24.11 o 
  -2  22   3        0.20       10.01      8.31 o 
  -1  22   3       28.10       29.96      8.60 o 
   0  22   3       98.16       74.17      8.28 o 
   1  22   3        1.21        9.04      6.12 o 
   2  22   3        0.29       10.03      5.94 o 
   3  22   3      311.78      310.20     22.38 o 
  -3  23   3      252.61      257.65     18.71 o 
  -2  23   3      553.56      511.24     20.47 o 
  -1  23   3      188.95      175.06     10.04 o 
   0  23   3      137.69      135.08     10.40 o 
   1  23   3       91.82       76.82      8.94 o 
   2  23   3      422.42      451.67     19.36 o 
   3  23   3      463.52      450.36     25.51 o 
  -3  24   3       68.00       49.81     17.17 o 
  -2  24   3     1434.67     1384.58     51.90 o 
  -1  24   3      137.35      146.79     10.11 o 
   0  24   3     1034.30     1065.63     23.30 o 
   1  24   3      411.75      394.99     18.78 o 
   2  24   3      119.16      129.54     17.77 o 
   3  24   3      134.49      161.03     18.62 o 
  -2  25   3       17.87       29.03     13.20 o 
  -1  25   3       27.41       21.66      8.59 o 
   0  25   3        0.79        4.89      6.06 o 
   1  25   3       52.39       50.50      7.94 o 
   2  25   3       33.38       51.05     13.07 o 
  -2  26   3      114.86       99.97     15.16 o 
  -1  26   3       25.96       37.46      9.89 o 
   0  26   3        2.11       10.39      6.30 o 
   1  26   3      575.51      617.94     18.95 o 
   2  26   3        1.79        8.92      9.08 o 
  -1  27   3      654.81      678.17     22.30 o 
   0  27   3       35.82       41.19      7.38 o 
   1  27   3      137.61      146.26     15.70 o 
  -6   0   4       95.37      135.09     30.00 o 
  -4   0   4      217.54      229.38      8.18 o 
  -2   0   4    10541.01    11815.90    228.37 o 
   0   0   4       94.29      124.11      6.64 o 
   2   0   4    14220.20    14948.15    147.57 o 
   4   0   4      517.65      534.89     25.59 o 
   6   0   4        6.20       39.00     25.25 o 
  -6   1   4        3.49       18.53     15.63 o 
  -5   1   4      474.35      527.45     20.52 o 
  -4   1   4      660.20      625.68     10.84 o 
  -3   1   4      494.62      464.08      9.56 o 
  -2   1   4     1684.76     1662.43     20.20 o 
  -1   1   4     1346.96     1379.03     14.37 o 
   0   1   4       10.90       11.60      3.87 o 
   1   1   4    18672.90    19924.24     79.42 o 
   2   1   4     2532.95     2761.12     17.46 o 
   3   1   4     1057.13     1080.62     14.20 o 
   4   1   4        0.02       11.26      5.41 o 
   5   1   4      260.64      290.97     12.55 o 
   6   1   4      109.67      118.92     28.25 o 
  -6   2   4     1689.17     1727.28     86.46 o 
  -5   2   4        5.25        8.56     15.19 o 
  -4   2   4      117.46      123.80      4.66 o 
  -3   2   4       25.32       24.24      3.17 o 
  -2   2   4     1424.67     1566.61     11.31 o 
  -1   2   4     1445.25     1541.13     12.15 o 
   0   2   4      304.95      280.30      5.17 o 
   1   2   4     8175.93     8485.75     34.90 o 
   2   2   4     2954.76     3247.19     17.43 o 
   3   2   4     2392.77     2348.68     41.87 o 
   4   2   4       16.93       23.21      5.58 o 
   5   2   4      249.99      255.46     11.95 o 
   6   2   4      203.88      157.93     23.67 o 
  -6   3   4       59.81       53.72     19.71 o 
  -5   3   4       13.74       17.28      6.06 o 
  -4   3   4      151.92      145.64     11.81 o 
  -3   3   4      276.34      289.26      9.84 o 
  -2   3   4     2950.67     3281.72     23.69 o 
  -1   3   4     5506.46     5694.14     30.98 o 
   0   3   4        7.57       13.52      4.37 o 
   1   3   4     4276.38     4429.71     35.49 o 
   2   3   4       49.21       57.92      3.31 o 
   3   3   4      283.86      299.11      6.71 o 
   4   3   4        1.99        6.08      4.60 o 
   5   3   4      352.45      343.33     17.55 o 
   6   3   4      290.17      307.19     31.75 o 
  -6   4   4      845.80      857.14     35.84 o 
  -5   4   4      186.37      209.29     12.42 o 
  -4   4   4        3.35        3.93      3.15 o 
  -3   4   4     1041.78     1035.29     29.23 o 
  -2   4   4      866.51      896.94     14.35 o 
  -1   4   4    23020.26    24135.04    132.76 o 
   0   4   4     3848.22     3835.90     45.65 o 
   1   4   4     3345.06     3488.00     39.89 o 
   2   4   4      132.96      118.83      4.10 o 
   3   4   4     1664.34     1610.43     15.32 o 
   4   4   4      107.25      124.15     12.22 o 
   5   4   4      314.41      304.21     13.58 o 
   6   4   4       31.06       48.50     24.59 o 
  -6   5   4      404.30      400.19     28.31 o 
  -5   5   4     1522.34     1514.70     28.73 o 
  -4   5   4       20.58       26.87     10.15 o 
  -3   5   4     1906.07     1843.74     32.26 o 
  -2   5   4     1218.11     1115.65     15.65 o 
  -1   5   4     5759.92     6072.64     44.31 o 
   0   5   4      256.12      231.65      5.32 o 
   1   5   4      743.53      566.82      9.32 o 
   2   5   4     1395.67     1490.28     17.64 o 
   3   5   4     1189.48     1161.66     24.12 o 
   4   5   4      391.87      364.79     11.69 o 
   5   5   4      144.03      122.77     11.45 o 
   6   5   4      175.89      134.31     30.42 o 
  -6   6   4       14.38       11.79     14.62 o 
  -5   6   4      138.99      126.23     11.34 o 
  -4   6   4      484.30      470.73     16.43 o 
  -3   6   4     1190.20     1257.42     22.83 o 
  -2   6   4      316.15      274.57     14.15 o 
  -1   6   4     2818.27     2856.19     25.77 o 
   0   6   4     4782.57     4842.84     28.90 o 
   1   6   4     4229.09     4308.57     32.24 o 
   2   6   4     5483.43     6012.96     57.96 o 
   3   6   4       89.70       77.19      4.87 o 
   4   6   4       72.23       77.37     12.26 o 
   5   6   4      273.12      259.62     16.01 o 
   6   6   4       22.05       34.67     18.25 o 
  -6   7   4       68.17      102.71     23.23 o 
  -5   7   4        1.82        6.81      8.88 o 
  -4   7   4      324.39      324.92     16.28 o 
  -3   7   4       86.01       76.58     17.78 o 
  -2   7   4       13.83       39.80      9.99 o 
  -1   7   4      129.02      144.74      7.96 o 
   0   7   4       53.78       32.70      3.30 o 
   1   7   4     2352.81     2457.39     15.76 o 
   2   7   4      508.80      572.86      9.37 o 
   3   7   4      691.43      679.41     13.76 o 
   4   7   4      522.45      494.09     13.11 o 
   5   7   4      212.27      196.97     20.84 o 
   6   7   4      198.73      195.68     29.09 o 
  -6   8   4       85.53       74.25     13.86 o 
  -5   8   4      274.20      265.80     14.96 o 
  -4   8   4     1704.33     1750.55     26.76 o 
  -3   8   4      203.73      197.00     13.60 o 
  -2   8   4     1073.55     1185.41     10.17 o 
  -1   8   4     1986.86     1875.54     16.74 o 
   0   8   4    10728.50    11122.93     58.75 o 
   1   8   4      230.04      221.37      6.37 o 
   2   8   4     9713.90    10329.22     43.90 o 
   3   8   4      282.06      265.39      6.90 o 
   4   8   4      394.80      361.81     12.73 o 
   5   8   4       45.90       33.13     12.48 o 
   6   8   4      489.90      465.91     21.69 o 
  -5   9   4      850.29      844.85     24.67 o 
  -4   9   4      175.45      192.56     14.55 o 
  -3   9   4      678.46      598.87     24.07 o 
  -2   9   4     1530.73     1448.91     39.53 o 
  -1   9   4       74.18       77.47      6.84 o 
   0   9   4     6787.58     7075.16     34.61 o 
   1   9   4     2844.77     3097.21     28.45 o 
   2   9   4       75.17       86.77      4.51 o 
   3   9   4       53.38       61.28      5.85 o 
   4   9   4     1500.40     1446.67     40.82 o 
   5   9   4      693.02      682.56     26.35 o 
  -5  10   4       38.33       43.12     10.12 o 
  -4  10   4       12.46       21.72     11.33 o 
  -3  10   4     1228.59     1199.21     48.30 o 
  -2  10   4     1655.05     1804.30     17.91 o 
  -1  10   4      325.75      292.50      6.54 o 
   0  10   4      184.38      180.69      6.14 o 
   1  10   4      702.12      733.35     18.52 o 
   2  10   4       78.78       85.03      8.92 o 
   3  10   4      236.65      222.55      9.59 o 
   4  10   4       80.73       82.02      8.94 o 
   5  10   4       26.97       23.93     10.84 o 
  -5  11   4     1540.36     1515.41     28.88 o 
  -4  11   4      140.42      122.16     13.75 o 
  -3  11   4     3247.78     3321.68     44.80 o 
  -2  11   4     5154.85     5331.98     41.13 o 
  -1  11   4      228.06      218.15      7.28 o 
   0  11   4      588.67      481.50     12.63 o 
   1  11   4      649.70      594.31     15.73 o 
   2  11   4      217.74      175.59      6.33 o 
   3  11   4     2521.77     2449.46     28.73 o 
   4  11   4      928.14      978.08     36.84 o 
   5  11   4      308.25      329.66     30.85 o 
  -5  12   4       19.62        7.61     10.10 o 
  -4  12   4     1931.71     2022.00     36.04 o 
  -3  12   4     1856.68     1810.70     35.97 o 
  -2  12   4      623.08      610.62     14.10 o 
  -1  12   4      263.22      260.96      9.20 o 
   0  12   4      177.10      127.28      6.86 o 
   1  12   4      534.36      540.79      9.53 o 
   2  12   4     3458.60     3497.91     39.21 o 
   3  12   4      417.67      424.11     12.30 o 
   4  12   4       25.29       22.71      8.35 o 
   5  12   4      209.46      167.71     30.08 o 
  -5  13   4       19.02       27.61     10.80 o 
  -4  13   4      319.81      251.29     21.06 o 
  -3  13   4      589.76      552.12     30.91 o 
  -2  13   4       91.59       85.95      9.65 o 
  -1  13   4      762.21      710.79     10.78 o 
   0  13   4     1392.63     1412.62     16.77 o 
   1  13   4      170.27      192.10      7.44 o 
   2  13   4       29.21       27.06      7.43 o 
   3  13   4      540.21      528.33     12.31 o 
   4  13   4        2.47        7.96      6.55 o 
   5  13   4      415.75      457.30     32.45 o 
  -5  14   4       64.27       67.29     11.82 o 
  -4  14   4      566.35      585.77     21.22 o 
  -3  14   4      562.37      570.87     30.88 o 
  -2  14   4      347.47      350.73     15.59 o 
  -1  14   4       13.08       20.80      5.10 o 
   0  14   4     1140.17     1128.74     19.24 o 
   1  14   4       23.93       26.13      5.74 o 
   2  14   4     1531.99     1506.44     27.63 o 
   3  14   4       73.31       72.07      7.06 o 
   4  14   4        0.82        9.06     10.95 o 
   5  14   4        5.55        9.77      9.06 o 
  -5  15   4       33.54       31.61     11.64 o 
  -4  15   4        4.42        6.83     10.40 o 
  -3  15   4      541.72      513.18     21.19 o 
  -2  15   4     2608.02     2596.14     37.56 o 
  -1  15   4      212.30      204.82      9.47 o 
   0  15   4     4971.33     5127.12     45.47 o 
   1  15   4      737.73      763.31     13.38 o 
   2  15   4      214.61      233.84     12.59 o 
   3  15   4      420.36      399.15     18.89 o 
   4  15   4      278.85      274.49     18.97 o 
   5  15   4       41.33       19.47     16.60 o 
  -5  16   4      383.64      387.77     22.12 o 
  -4  16   4       12.40       16.12     13.45 o 
  -3  16   4      246.63      224.48     16.99 o 
  -2  16   4       35.41       36.86      8.32 o 
  -1  16   4       50.06       56.22      8.07 o 
   0  16   4       34.50       32.37     10.94 o 
   1  16   4      185.26      211.02     12.26 o 
   2  16   4      102.57      127.38      7.55 o 
   3  16   4      127.39      120.87      8.87 o 
   4  16   4       90.72       76.02     16.61 o 
   5  16   4      196.63      175.52     27.06 o 
  -4  17   4       25.72       27.85     11.76 o 
  -3  17   4       69.08       69.45     13.38 o 
  -2  17   4        2.58        8.43      5.18 o 
  -1  17   4     1080.43     1082.16     20.88 o 
   0  17   4      513.37      536.37     14.65 o 
   1  17   4      662.27      696.77     15.83 o 
   2  17   4       17.75        9.40      5.39 o 
   3  17   4      205.15      213.87     19.19 o 
   4  17   4      112.25       88.97     16.26 o 
  -4  18   4      837.80      871.52     24.40 o 
  -3  18   4      381.78      407.02     23.34 o 
  -2  18   4        0.04       12.27      5.04 o 
  -1  18   4     4575.44     4626.95     45.25 o 
   0  18   4     2597.68     2455.44     35.05 o 
   1  18   4        1.20        7.00      6.48 o 
   2  18   4      250.27      271.16      9.62 o 
   3  18   4      440.44      458.74     21.94 o 
   4  18   4      153.73      156.44     17.59 o 
  -4  19   4      105.03      115.30     15.91 o 
  -3  19   4        0.68       12.79      7.72 o 
  -2  19   4      144.69      134.13     15.94 o 
  -1  19   4      311.10      274.76     12.52 o 
   0  19   4      381.52      382.72     21.69 o 
   1  19   4        6.60       19.73      7.98 o 
   2  19   4      408.33      372.23     13.90 o 
   3  19   4       27.06       24.47      9.34 o 
   4  19   4      179.94      176.51     19.30 o 
  -4  20   4        5.52       16.36     10.05 o 
  -3  20   4        0.92       14.09     11.51 o 
  -2  20   4       59.78       63.51      9.91 o 
  -1  20   4      468.87      479.14     13.41 o 
   0  20   4      560.84      557.12     14.92 o 
   1  20   4      418.60      377.43     14.20 o 
   2  20   4      313.46      278.26     10.24 o 
   3  20   4        7.02       12.78     10.07 o 
   4  20   4        4.40        7.92     12.20 o 
  -4  21   4       73.09       81.29     20.01 o 
  -3  21   4      229.24      222.02     19.52 o 
  -2  21   4      539.76      562.25     35.02 o 
  -1  21   4      103.14       99.92     11.11 o 
   0  21   4      234.60      217.47     11.02 o 
   1  21   4      723.10      730.88     17.51 o 
   2  21   4       73.09       70.51      9.48 o 
   3  21   4      119.36      145.93     17.95 o 
   4  21   4      663.22      704.76     29.35 o 
  -3  22   4       57.91       56.96     11.45 o 
  -2  22   4      590.82      582.53     19.24 o 
  -1  22   4        8.36       13.25      6.21 o 
   0  22   4        0.12        5.95      6.51 o 
   1  22   4      284.00      245.90     11.32 o 
   2  22   4        4.29       11.43      6.69 o 
   3  22   4       57.96       69.20     15.69 o 
  -3  23   4      120.48      113.86     15.33 o 
  -2  23   4       71.46       61.50     11.55 o 
  -1  23   4       20.73       28.19      6.56 o 
   0  23   4      135.95      151.12     10.68 o 
   1  23   4       14.55       10.21      5.83 o 
   2  23   4        0.79        4.66      9.39 o 
   3  23   4       24.30       36.27     13.56 o 
  -3  24   4      222.49      219.96     18.18 o 
  -2  24   4       62.28       58.15     11.95 o 
  -1  24   4      653.41      719.91     24.95 o 
   0  24   4      863.13      876.84     21.34 o 
   1  24   4       12.27       11.13      6.21 o 
   2  24   4      138.45      185.04     20.17 o 
   3  24   4       69.64       94.19     19.66 o 
  -2  25   4        4.74       15.74      9.84 o 
  -1  25   4       88.23       85.13     12.57 o 
   0  25   4       31.67       39.96     12.23 o 
   1  25   4      456.09      477.18     17.40 o 
   2  25   4        6.10       31.45     11.96 o 
  -2  26   4        0.02       10.36      8.51 o 
  -1  26   4      180.80      193.12     14.56 o 
   0  26   4       88.52       93.72      9.29 o 
   1  26   4       16.17       20.68      8.46 o 
   2  26   4       28.94       35.36     12.72 o 
  -1  27   4      305.88      303.59     15.03 o 
   0  27   4       40.12       35.27      8.14 o 
   1  27   4      564.94      597.99     22.23 o 
  -5   0   5      784.62      750.31     26.27 o 
  -3   0   5     1103.73     1051.34     22.88 o 
  -1   0   5     7894.20     8141.28     33.08 o 
   1   0   5    33864.13    34920.20    129.69 o 
   3   0   5     1002.28      988.60     34.97 o 
   5   0   5     2292.75     2407.42     44.35 o 
  -6   1   5      254.97      285.76     27.39 o 
  -5   1   5       80.16       95.27     11.55 o 
  -4   1   5      235.65      229.16     10.78 o 
  -3   1   5      741.88      748.18     11.05 o 
  -2   1   5     1397.21     1350.30     23.94 o 
  -1   1   5     8792.85     9048.27     58.75 o 
   0   1   5     1049.27     1034.71     11.37 o 
   1   1   5        8.28        9.16      3.16 o 
   2   1   5      237.36      241.30      5.15 o 
   3   1   5      709.40      724.45     16.16 o 
   4   1   5        8.22        9.68      6.68 o 
   5   1   5      255.59      260.32     11.70 o 
  -6   2   5       39.23       45.69     18.47 o 
  -5   2   5        8.34       11.96      9.53 o 
  -4   2   5      655.92      613.20     11.15 o 
  -3   2   5       19.72       32.39      3.70 o 
  -2   2   5     2133.88     2260.35     22.16 o 
  -1   2   5     3892.63     3997.11     41.02 o 
   0   2   5     6303.48     6303.69     37.08 o 
   1   2   5      574.90      541.47     10.43 o 
   2   2   5       48.39       83.82      3.78 o 
   3   2   5      284.68      266.91     10.87 o 
   4   2   5        4.82        8.65      5.07 o 
   5   2   5      165.81      168.47     10.13 o 
  -6   3   5      522.76      482.34     30.24 o 
  -5   3   5        9.23       26.22     16.44 o 
  -4   3   5      340.07      339.76     14.32 o 
  -3   3   5     2865.63     2992.97     34.07 o 
  -2   3   5     1133.29     1187.25     16.54 o 
  -1   3   5     4976.80     4721.02     32.74 o 
   0   3   5     1396.14     1320.07     14.68 o 
   1   3   5       42.41       29.98      2.46 o 
   2   3   5     4718.89     4955.37     55.51 o 
   3   3   5     5835.11     6035.36     44.31 o 
   4   3   5       91.85       89.44     10.51 o 
   5   3   5      607.64      606.63     16.54 o 
   6   3   5      571.91      575.46     38.67 o 
  -6   4   5       59.36       76.85     19.79 o 
  -5   4   5      659.91      665.18     23.13 o 
  -4   4   5      296.47      289.53     10.02 o 
  -3   4   5       63.87       77.01      5.82 o 
  -2   4   5      198.59      219.59      4.40 o 
  -1   4   5     1171.16     1056.42     21.90 o 
   0   4   5       37.21       27.62      3.52 o 
   2   4   5      227.68      229.33      4.59 o 
   3   4   5       31.20       31.20      5.10 o 
   4   4   5      533.66      508.95     12.59 o 
   5   4   5      434.37      459.70     13.69 o 
   6   4   5      568.29      482.12     38.34 o 
  -6   5   5       35.85       26.89     16.34 o 
  -5   5   5      167.71      163.70     13.50 o 
  -4   5   5       22.32       17.18      8.49 o 
  -3   5   5     2458.72     2492.69     40.95 o 
  -2   5   5      648.37      613.39      8.85 o 
  -1   5   5     3998.01     4402.53     30.86 o 
   0   5   5     2682.15     2912.49     14.33 o 
   1   5   5     1075.77     1113.87     10.98 o 
   2   5   5     1089.56     1115.88     14.65 o 
   3   5   5      194.42      191.51     11.11 o 
   4   5   5      127.90      116.92     10.23 o 
   5   5   5      116.63      121.61     15.74 o 
   6   5   5      330.44      302.02     30.00 o 
  -6   6   5       29.97       45.52     19.28 o 
  -5   6   5     1758.48     1727.29     41.42 o 
  -4   6   5      132.05      111.43     11.58 o 
  -3   6   5      812.69      792.28     23.20 o 
  -2   6   5     7710.13     8487.17    127.79 o 
  -1   6   5      775.04      773.61     25.60 o 
   0   6   5       48.60       46.70      3.28 o 
   1   6   5      426.74      366.20      9.23 o 
   2   6   5     7159.17     7449.59     66.79 o 
   3   6   5      799.90      762.79     17.37 o 
   4   6   5      684.08      672.36     14.40 o 
   5   6   5      929.46      936.15     28.80 o 
   6   6   5        1.46        1.17     16.67 o 
  -6   7   5        8.74       12.61     17.04 o 
  -5   7   5        0.28       13.85      8.41 o 
  -4   7   5       22.03       15.54      9.41 o 
  -3   7   5        0.38        8.06     10.48 o 
  -2   7   5      198.76      210.67      5.91 o 
  -1   7   5     2226.71     2244.09     18.16 o 
   0   7   5       14.91       10.22      2.84 o 
   1   7   5     1227.41     1301.30     10.33 o 
   2   7   5     1793.02     2095.80     38.30 o 
   3   7   5     1635.36     1583.14     26.95 o 
   4   7   5       58.53       66.65     10.61 o 
   5   7   5       20.23       37.32     14.66 o 
   6   7   5      200.06      188.01     19.08 o 
  -6   8   5      106.28       96.38     31.38 o 
  -5   8   5        2.47       15.33     10.04 o 
  -4   8   5       35.06       37.52     11.50 o 
  -3   8   5        7.08        2.55     11.05 o 
  -2   8   5     1466.75     1456.74     14.62 o 
  -1   8   5     1034.09      973.31     14.84 o 
   0   8   5     2732.19     2690.87     22.76 o 
   1   8   5     2216.10     2191.26     31.80 o 
   2   8   5     4024.89     4198.32     51.97 o 
   3   8   5      366.62      351.61      8.89 o 
   4   8   5       32.64       29.43      6.60 o 
   5   8   5      123.82      121.96     22.56 o 
  -5   9   5     1584.82     1555.76     36.49 o 
  -4   9   5       92.80       95.23     12.62 o 
  -3   9   5      448.10      405.37     17.53 o 
  -2   9   5       14.66       14.06      3.68 o 
  -1   9   5     3940.82     4058.12     35.02 o 
   0   9   5       90.57       75.97      5.39 o 
   1   9   5     8036.23     8453.35     64.67 o 
   2   9   5      260.03      271.36      8.19 o 
   3   9   5      784.82      786.04     15.26 o 
   4   9   5     1119.82     1128.33     22.54 o 
   5   9   5       57.39       47.98     15.87 o 
  -5  10   5      358.48      319.71     17.50 o 
  -4  10   5        1.69       21.77     11.15 o 
  -3  10   5        0.56        6.07     13.97 o 
  -2  10   5      563.56      511.48      8.93 o 
  -1  10   5      296.24      277.03      7.14 o 
   0  10   5     1679.54     1675.69     19.55 o 
   1  10   5       99.80       90.55      6.91 o 
   2  10   5      139.99      109.71      4.50 o 
   3  10   5       76.45       76.33      5.86 o 
   4  10   5      707.82      768.88     34.20 o 
   5  10   5       72.62       72.52     18.60 o 
  -5  11   5      386.34      392.01     18.33 o 
  -4  11   5        9.55       19.58     10.17 o 
  -3  11   5       70.21       59.24     13.92 o 
  -2  11   5      818.04      784.12     10.85 o 
  -1  11   5      813.42      769.91      9.40 o 
   0  11   5      245.54      219.10      7.73 o 
   1  11   5       66.09       79.17      6.84 o 
   2  11   5      917.63      876.01     23.65 o 
   3  11   5     1523.88     1475.94     28.04 o 
   4  11   5      134.25      137.57     13.77 o 
   5  11   5       15.00       25.96     14.64 o 
  -5  12   5        9.45       32.78     12.52 o 
  -4  12   5       75.37       45.22     17.62 o 
  -3  12   5      604.42      571.44     20.74 o 
  -2  12   5      196.55      201.89     10.70 o 
  -1  12   5     2249.63     2234.01     16.48 o 
   0  12   5      621.33      599.63     11.37 o 
   1  12   5      493.80      516.91     11.78 o 
   2  12   5     1120.69     1070.31     14.90 o 
   3  12   5      662.93      586.82     16.07 o 
   4  12   5      344.81      340.96     15.69 o 
   5  12   5       14.12       16.94     10.84 o 
  -5  13   5        7.68       23.14     12.81 o 
  -4  13   5     2308.17     2387.06     37.61 o 
  -3  13   5       29.50       33.34     13.04 o 
  -2  13   5     1066.01     1083.07     19.84 o 
  -1  13   5        9.90       10.33      4.15 o 
   0  13   5      517.47      485.71     12.86 o 
   1  13   5       46.31       39.02      7.49 o 
   2  13   5      735.21      689.64     11.09 o 
   3  13   5      245.13      228.64     12.36 o 
   4  13   5        3.04        9.29      8.37 o 
   5  13   5       84.37       96.01     24.02 o 
  -5  14   5       35.31       29.45     13.02 o 
  -4  14   5        2.03       19.72     13.00 o 
  -3  14   5      195.15      200.29     15.04 o 
  -2  14   5     1645.02     1632.70     25.10 o 
  -1  14   5     1609.19     1549.08     23.76 o 
   0  14   5     2049.00     1972.15     22.94 o 
   1  14   5       84.20       90.64      7.33 o 
   2  14   5      124.06      100.01      5.97 o 
   3  14   5      978.65      946.70     22.15 o 
   4  14   5      100.74      136.87     19.69 o 
   5  14   5      196.64      181.09     25.44 o 
  -5  15   5      239.55      260.58     17.50 o 
  -4  15   5       26.17       53.31     22.40 o 
  -3  15   5       18.42       20.75      8.95 o 
  -2  15   5     1053.35     1074.69     21.64 o 
  -1  15   5      124.76      134.30      9.57 o 
   0  15   5      492.11      485.15     13.83 o 
   1  15   5     1708.78     1770.53     22.08 o 
   2  15   5      640.74      653.97     22.83 o 
   3  15   5     1868.55     1791.55     29.59 o 
   4  15   5       45.05       52.09     25.18 o 
   5  15   5       25.04        7.96     12.03 o 
  -5  16   5      252.96      270.82     16.94 o 
  -4  16   5      580.63      581.78     21.53 o 
  -3  16   5        5.79       13.11      9.40 o 
  -2  16   5     4160.37     4219.39     52.23 o 
  -1  16   5      327.51      343.96     14.13 o 
   0  16   5      119.25      126.01     11.74 o 
   1  16   5      314.78      300.57     15.37 o 
   2  16   5     1128.77     1063.30     19.02 o 
   3  16   5      176.27      171.96     12.73 o 
   4  16   5     1051.63     1114.15     47.49 o 
   5  16   5      196.69      173.85     26.05 o 
  -4  17   5       19.53       11.24      8.58 o 
  -3  17   5       17.70       22.86     10.24 o 
  -2  17   5     1840.51     1796.85     20.23 o 
  -1  17   5      268.36      279.13     13.55 o 
   0  17   5     2066.78     2052.83     29.05 o 
   1  17   5      630.49      625.62     15.10 o 
   2  17   5      309.41      297.23     11.74 o 
   3  17   5        0.11        4.87      8.44 o 
   4  17   5       61.47       58.91     13.48 o 
  -4  18   5      138.02      117.89     14.49 o 
  -3  18   5       21.28       15.20     10.59 o 
  -2  18   5     1267.05     1253.39     42.86 o 
  -1  18   5      141.90      147.79     10.11 o 
   0  18   5     1934.49     1921.25     32.50 o 
   1  18   5      619.39      604.65     15.80 o 
   2  18   5        6.50        8.48      4.72 o 
   3  18   5      283.72      302.19     20.93 o 
   4  18   5        0.56        6.82     12.65 o 
  -4  19   5      249.82      280.61     20.54 o 
  -3  19   5      372.47      393.41     21.82 o 
  -2  19   5       62.58       52.78     17.24 o 
  -1  19   5       73.77       79.07      8.69 o 
   0  19   5      417.52      406.31     15.00 o 
   1  19   5      782.11      778.60     20.36 o 
   2  19   5      538.20      526.80     16.68 o 
   3  19   5      356.48      358.41     15.69 o 
   4  19   5       97.12       94.69     16.30 o 
  -4  20   5      431.78      447.82     24.11 o 
  -3  20   5      278.72      264.07     18.05 o 
  -2  20   5      463.19      437.83     16.91 o 
  -1  20   5       50.40       48.18      8.72 o 
   0  20   5     1111.15     1078.29     19.28 o 
   1  20   5      105.11      114.00      9.40 o 
   2  20   5        0.26        6.56      7.33 o 
   3  20   5       11.25        5.62      7.96 o 
   4  20   5      632.81      638.64     32.12 o 
  -4  21   5        1.07       24.89     12.74 o 
  -3  21   5        0.83       12.89      9.28 o 
  -2  21   5      429.50      440.73     17.22 o 
  -1  21   5       96.35      102.15      9.15 o 
   0  21   5      164.33      162.90     10.21 o 
   1  21   5        5.51        4.62      5.80 o 
   2  21   5       97.28       89.88      9.54 o 
   3  21   5      400.51      400.63     23.67 o 
   4  21   5       14.08       31.19     16.60 o 
  -3  22   5       97.16      129.00     19.54 o 
  -2  22   5      207.73      239.33     18.18 o 
  -1  22   5       43.65       54.66      8.50 o 
   0  22   5        0.10        9.55      6.36 o 
   1  22   5      757.38      741.16     16.13 o 
   2  22   5       56.87       45.77     12.03 o 
   3  22   5       49.68       48.88     14.89 o 
  -3  23   5      192.39      224.91     19.10 o 
  -2  23   5       70.07       84.91     14.25 o 
  -1  23   5      720.20      746.43     29.37 o 
   0  23   5      797.79      780.18     22.21 o 
   1  23   5      163.97      162.87     10.00 o 
   2  23   5      129.50      155.37     14.91 o 
   3  23   5      507.36      544.87     27.05 o 
  -3  24   5      433.21      387.17     22.28 o 
  -2  24   5       94.10       97.62     14.15 o 
  -1  24   5       82.58       81.87     11.50 o 
   0  24   5      300.35      261.40     12.07 o 
   1  24   5      731.94      680.47     18.86 o 
   2  24   5        6.39       16.46      9.88 o 
   3  24   5      295.28      312.55     22.15 o 
  -2  25   5      252.47      242.64     17.95 o 
  -1  25   5       73.79       53.38     12.95 o 
   0  25   5        0.93        9.71      6.34 o 
   1  25   5       11.18       13.71      7.71 o 
   2  25   5       41.33       50.70     15.21 o 
  -2  26   5       35.49       25.16      9.84 o 
  -1  26   5      162.49      143.39     12.41 o 
   0  26   5       82.78       64.86      8.61 o 
   1  26   5      684.37      717.26     21.15 o 
  -1  27   5      142.05      133.48     12.94 o 
   0  27   5       55.20       39.00     10.00 o 
   1  27   5      154.76      143.40     12.81 o 
  -6   0   6       73.68      143.59     34.67 o 
  -4   0   6     2312.41     2291.04     33.82 o 
  -2   0   6    17087.47    18749.64    159.56 o 
   0   0   6     1360.04     1335.04     16.62 o 
   2   0   6     5770.49     6108.00    173.90 o 
   4   0   6     1290.20     1241.19     30.11 o 
  -6   1   6      758.99      763.25     36.15 o 
  -5   1   6      194.83      190.98     21.40 o 
  -4   1   6      265.82      242.44      9.91 o 
  -3   1   6      318.08      297.69      5.87 o 
  -2   1   6     1315.26     1424.26     20.52 o 
  -1   1   6       59.56       43.43      3.54 o 
   0   1   6     2558.95     2498.58     13.77 o 
   1   1   6      552.69      489.35      7.94 o 
   2   1   6     5113.21     5488.01     46.98 o 
   3   1   6     1135.20     1213.55     18.42 o 
   4   1   6      285.71      281.08     16.88 o 
   5   1   6      480.33      508.95     14.48 o 
  -6   2   6       13.60       48.67     19.71 o 
  -5   2   6        5.21       18.71      7.75 o 
  -4   2   6      100.47      102.55      9.62 o 
  -3   2   6      457.85      462.09      6.46 o 
  -2   2   6      882.28      932.14     15.39 o 
  -1   2   6     1325.66     1287.11     16.35 o 
   0   2   6      241.23      193.23      5.17 o 
   1   2   6       74.51       37.58      2.73 o 
   2   2   6     2009.09     2043.05     29.28 o 
   3   2   6      109.15       92.76      7.39 o 
   4   2   6       27.33       26.96      7.46 o 
   5   2   6      120.65      117.67      9.05 o 
  -6   3   6      341.30      348.87     27.89 o 
  -5   3   6        2.17        3.49     16.86 o 
  -4   3   6      845.01      808.97     14.85 o 
  -3   3   6     2401.95     2544.27     40.54 o 
  -2   3   6     3623.84     3860.63     32.57 o 
  -1   3   6        2.20       10.12      3.80 o 
   0   3   6     3482.33     3610.87     36.78 o 
   1   3   6     2227.45     2184.98     21.86 o 
   2   3   6      570.67      696.82     14.59 o 
   3   3   6     1658.22     1631.24     29.06 o 
   4   3   6       94.47       88.36     11.35 o 
   5   3   6       44.06       57.65     13.96 o 
  -6   4   6       49.67       55.47     20.45 o 
  -5   4   6      180.76      191.18     15.09 o 
  -4   4   6      458.65      441.16     10.54 o 
  -3   4   6       57.52       46.47      5.23 o 
  -2   4   6        9.85        5.84      2.87 o 
  -1   4   6     3142.60     3299.43     22.18 o 
   0   4   6      491.15      474.74      7.41 o 
   1   4   6       15.93       22.18      2.02 o 
   2   4   6      105.79      117.67      3.57 o 
   3   4   6       44.73       36.41      4.05 o 
   4   4   6     1083.41     1039.46     19.06 o 
   5   4   6      223.57      223.48     13.67 o 
   6   4   6       68.45       58.59     20.08 o 
  -6   5   6       72.29       97.38     20.76 o 
  -5   5   6        4.09       21.24     10.95 o 
  -4   5   6        0.03        0.93      8.36 o 
  -3   5   6       16.53       26.75      3.64 o 
  -2   5   6        0.98        4.78      2.52 o 
  -1   5   6      814.10      737.04     17.07 o 
   0   5   6        4.66        4.84      2.08 o 
   1   5   6     1343.59     1208.14     26.10 o 
   2   5   6      179.23      174.92     12.17 o 
   3   5   6       18.18       14.70      3.80 o 
   4   5   6      238.91      235.59     11.57 o 
   5   5   6      476.19      481.81     23.14 o 
   6   5   6        5.49       25.50     21.67 o 
  -6   6   6       17.00       29.82     16.15 o 
  -5   6   6      147.49      159.93     12.17 o 
  -4   6   6     1208.22     1184.97     34.69 o 
  -3   6   6      270.68      300.28      4.86 o 
  -2   6   6     5332.74     5601.94     45.33 o 
  -1   6   6     9446.03    10149.09     58.21 o 
   0   6   6      231.38      228.80      5.88 o 
   1   6   6     4977.17     4897.81     81.18 o 
   2   6   6     4630.97     4631.01     86.28 o 
   3   6   6       66.52       48.44      4.06 o 
   4   6   6      303.98      285.37     11.30 o 
   5   6   6       30.45       37.77     14.22 o 
   6   6   6       91.91      113.02     26.29 o 
  -6   7   6       41.18       52.55     19.54 o 
  -5   7   6       19.34       31.15      9.98 o 
  -4   7   6     1187.35     1280.15     25.35 o 
  -3   7   6      213.66      217.26     15.63 o 
  -2   7   6      713.95      659.52     14.54 o 
  -1   7   6      343.56      369.49      9.23 o 
   0   7   6        7.67       11.48      3.48 o 
   1   7   6     1442.66     1488.22     40.42 o 
   2   7   6      217.46      259.16     17.40 o 
   3   7   6     1369.94     1306.13     22.38 o 
   4   7   6      191.17      201.03     10.96 o 
   5   7   6        0.05        6.80      8.10 o 
  -5   8   6      251.53      254.43     16.53 o 
  -4   8   6       12.53       25.84     10.82 o 
  -3   8   6     1235.10     1283.32     27.61 o 
  -2   8   6     4574.56     4878.55     29.34 o 
  -1   8   6     1734.44     1703.38     18.43 o 
   0   8   6     1699.87     1582.82     14.67 o 
   1   8   6      165.51      214.26      5.48 o 
   2   8   6     1261.45     1253.11     20.46 o 
   3   8   6     3936.39     3919.75     59.26 o 
   4   8   6     1287.16     1346.22     23.41 o 
   5   8   6      635.77      616.82     24.99 o 
  -5   9   6       80.96       89.67     12.09 o 
  -4   9   6       26.83       34.39     12.46 o 
  -3   9   6      496.97      485.17     19.26 o 
  -2   9   6      227.84      195.28     10.11 o 
  -1   9   6      221.05      198.26      6.56 o 
   0   9   6       98.64       74.98      4.96 o 
   1   9   6      106.08      110.83      4.95 o 
   2   9   6     2005.67     2070.62     57.34 o 
   3   9   6      135.02       72.93     26.72 o 
   4   9   6       69.93       80.83     10.25 o 
   5   9   6       49.49       38.78     14.29 o 
  -5  10   6     1794.19     1852.79     31.78 o 
  -4  10   6      145.23      133.97     13.11 o 
  -3  10   6      496.62      543.03     24.87 o 
  -2  10   6        1.04        5.09      2.90 o 
  -1  10   6       58.00       45.14      4.59 o 
   0  10   6      398.31      371.24     10.26 o 
   1  10   6        8.19        6.28      3.77 o 
   2  10   6      239.99      243.80     16.78 o 
   3  10   6     2253.62     2265.95     38.71 o 
   4  10   6      397.02      372.87     14.33 o 
   5  10   6       72.07       71.65     20.03 o 
  -5  11   6       59.91       39.45     12.98 o 
  -4  11   6       52.23       46.42     13.18 o 
  -3  11   6       83.11       71.73     16.42 o 
  -2  11   6       11.77       10.89      4.35 o 
  -1  11   6        6.08       12.27      3.38 o 
   0  11   6      227.51      214.58     10.57 o 
   1  11   6      558.49      508.48      8.66 o 
   2  11   6     3183.74     3305.62     45.45 o 
   3  11   6     1082.97     1155.24     30.00 o 
   4  11   6     1150.93     1163.69     48.25 o 
   5  11   6       11.93        8.61      9.13 o 
  -5  12   6     1518.75     1530.25     30.31 o 
  -4  12   6      304.43      318.48     18.03 o 
  -3  12   6      697.42      717.58     24.88 o 
  -2  12   6        0.02        3.36      3.83 o 
  -1  12   6      156.66      173.17      7.30 o 
   0  12   6     2236.82     2209.05     32.13 o 
   1  12   6      191.49      204.94      9.45 o 
   2  12   6     1494.70     1493.42     17.08 o 
   3  12   6      350.58      321.48     16.17 o 
   4  12   6     1264.63     1264.42     41.25 o 
   5  12   6        0.66       10.64     10.57 o 
  -5  13   6      398.55      367.22     18.61 o 
  -4  13   6      287.40      280.24     16.96 o 
  -3  13   6      178.49      172.43     18.28 o 
  -2  13   6      636.11      647.38     16.01 o 
  -1  13   6      727.58      646.41     13.02 o 
   0  13   6      517.13      487.52     14.24 o 
   1  13   6       99.62      102.20      8.05 o 
   2  13   6      232.98      220.77      6.94 o 
   3  13   6      313.67      314.83     16.66 o 
   4  13   6      622.84      584.20     18.81 o 
   5  13   6       18.19       16.59      9.92 o 
  -5  14   6       60.61       52.57     11.84 o 
  -4  14   6      124.62      125.34     14.92 o 
  -3  14   6       85.99       78.43     13.74 o 
  -2  14   6      177.97      195.75     12.36 o 
  -1  14   6       13.23       12.18      4.99 o 
   0  14   6       14.60       23.07      7.71 o 
   1  14   6      391.46      410.56     12.05 o 
   2  14   6      259.87      204.82     15.92 o 
   3  14   6       45.55       38.10      9.37 o 
   4  14   6      645.61      636.88     21.29 o 
   5  14   6      241.77      227.21     32.20 o 
  -5  15   6      118.47      122.45     16.00 o 
  -4  15   6     1053.56      986.21     29.45 o 
  -3  15   6      187.07      185.90     17.23 o 
  -2  15   6       11.51       14.00      9.36 o 
  -1  15   6      144.86      174.26     12.60 o 
   0  15   6      137.06      131.84     10.74 o 
   1  15   6       80.89       79.64      6.63 o 
   2  15   6      912.63      890.05     14.49 o 
   3  15   6      343.89      356.96     17.29 o 
   4  15   6      435.81      503.95     31.17 o 
   5  15   6       43.30       42.42     17.82 o 
  -5  16   6      582.12      621.42     22.63 o 
  -4  16   6      288.94      290.74     17.55 o 
  -3  16   6       17.70       11.53     10.42 o 
  -2  16   6       43.91       43.56     10.00 o 
  -1  16   6     2458.46     2425.05     32.22 o 
   0  16   6      469.53      472.70     14.60 o 
   1  16   6      496.38      486.18     14.79 o 
   2  16   6        4.15       13.92      8.08 o 
   3  16   6       64.03       57.07     10.23 o 
   4  16   6       85.57       81.49     18.13 o 
   5  16   6      133.91      102.58     24.74 o 
  -4  17   6      397.35      385.29     22.83 o 
  -3  17   6      903.51      895.64     29.27 o 
  -2  17   6       35.92       34.99      8.14 o 
  -1  17   6     2084.18     2043.83     39.76 o 
   0  17   6       21.60       28.47      8.43 o 
   1  17   6        8.27        4.84      6.51 o 
   2  17   6        4.24       20.47      9.05 o 
   3  17   6      377.12      381.24     16.56 o 
   4  17   6       82.06       79.94     21.68 o 
  -4  18   6       68.69       69.18     13.26 o 
  -3  18   6       18.39       25.00     10.12 o 
  -2  18   6      251.38      283.16     23.12 o 
  -1  18   6       22.79       21.78      6.85 o 
   0  18   6      584.71      590.09     14.81 o 
   1  18   6       47.62       38.23      7.74 o 
   2  18   6      340.57      326.98     16.09 o 
   3  18   6       25.18       15.14     10.38 o 
   4  18   6       15.68       23.56     13.31 o 
  -4  19   6       79.06       79.09     13.21 o 
  -3  19   6      763.81      762.42     31.72 o 
  -2  19   6      493.19      481.88     15.56 o 
  -1  19   6     1081.72     1069.84     19.59 o 
   0  19   6       66.31       63.30     10.26 o 
   1  19   6      769.47      781.36     15.53 o 
   2  19   6      248.34      229.30     15.80 o 
   3  19   6      106.04      147.51     22.90 o 
   4  19   6      334.82      406.55     24.23 o 
  -4  20   6       12.12       35.07     11.33 o 
  -3  20   6       30.38       14.99     10.55 o 
  -2  20   6      155.71      139.44     17.16 o 
  -1  20   6      199.98      214.00     15.27 o 
   0  20   6      112.62      115.18      8.97 o 
   1  20   6     1681.05     1618.17     37.03 o 
   2  20   6     2084.01     2036.37     32.23 o 
   3  20   6      155.53      157.70     13.55 o 
   4  20   6       40.18       31.28     14.86 o 
  -3  21   6      269.16      235.12     16.66 o 
  -2  21   6      169.41      194.52     13.46 o 
  -1  21   6     1738.14     1771.27     29.00 o 
   0  21   6        0.04       10.57      7.36 o 
   1  21   6      531.43      516.43     16.19 o 
   2  21   6       40.10       30.98      8.61 o 
   3  21   6      115.18      119.65     12.28 o 
  -3  22   6       51.74       47.16     12.89 o 
  -2  22   6       14.17       18.49     10.29 o 
  -1  22   6      809.60      769.12     16.84 o 
   0  22   6       27.82       26.16      6.93 o 
   1  22   6       30.13       22.03      7.15 o 
   2  22   6      289.61      290.27     13.92 o 
   3  22   6      489.52      467.93     22.64 o 
  -3  23   6       40.51       35.54     11.47 o 
  -2  23   6        6.99        8.46     10.30 o 
  -1  23   6      324.58      322.15     20.55 o 
   0  23   6      894.19      904.87     21.38 o 
   1  23   6       27.31       24.91      9.47 o 
   2  23   6       28.68       30.42     11.06 o 
   3  23   6      144.63      124.06     22.30 o 
  -2  24   6      100.53      110.15     18.67 o 
  -1  24   6      391.13      395.76     20.77 o 
   0  24   6      158.77      170.37     12.49 o 
   1  24   6       38.38       38.97      8.75 o 
   2  24   6        2.32       17.71     10.22 o 
  -2  25   6       84.02       94.84     16.32 o 
  -1  25   6        7.50       18.90      7.72 o 
   0  25   6      764.81      772.32     18.34 o 
   1  25   6      184.26      205.79     13.28 o 
   2  25   6        0.89       28.60     14.66 o 
  -1  26   6       22.70       16.61      8.50 o 
   0  26   6        9.96       13.23      8.54 o 
   1  26   6       93.91      107.24     12.10 o 
   0  27   6      423.24      396.34     24.15 o 
  -5   0   7      890.54      814.14     54.17 o 
  -3   0   7      214.94      217.94     10.68 o 
  -1   0   7      107.91       65.28      7.28 o 
   1   0   7     2131.19     2155.46     25.15 o 
   3   0   7       16.78       16.35      7.19 o 
   5   0   7      383.69      415.92     23.13 o 
  -6   1   7       78.30       57.75     28.84 o 
  -5   1   7      119.35      106.76     13.34 o 
  -4   1   7      980.28      886.49     27.26 o 
  -3   1   7       30.02       24.50      4.09 o 
  -2   1   7     5383.84     5602.05     71.78 o 
  -1   1   7      562.58      595.15     10.27 o 
   0   1   7       48.92       48.91      4.53 o 
   1   1   7     6480.72     7320.10     38.83 o 
   2   1   7     2623.56     2695.88     26.31 o 
   3   1   7     1348.47     1355.35     28.16 o 
   4   1   7      493.93      459.78     16.19 o 
   5   1   7      579.39      497.22     16.28 o 
  -6   2   7      244.72      225.98     24.07 o 
  -5   2   7       45.35       34.16     11.00 o 
  -4   2   7     1020.67      961.72     23.54 o 
  -3   2   7      791.33      819.15     11.59 o 
  -2   2   7       97.95       75.65      5.66 o 
  -1   2   7     1381.04     1408.49     11.85 o 
   0   2   7     4507.74     4370.96     23.06 o 
   1   2   7     1144.06     1205.69     13.30 o 
   2   2   7     2223.60     2362.15     30.67 o 
   3   2   7       84.91       67.57     10.27 o 
   4   2   7      807.72      801.83     17.71 o 
   5   2   7       86.02       86.19     11.05 o 
  -6   3   7       95.28      129.84     34.09 o 
  -5   3   7       19.50       22.98     10.76 o 
  -4   3   7       15.17       24.14      6.45 o 
  -3   3   7      875.22      880.52     11.04 o 
  -2   3   7     5087.77     5439.37     82.66 o 
  -1   3   7     4474.59     4541.47     37.12 o 
   0   3   7     1647.57     1697.03     13.93 o 
   1   3   7     2224.26     2458.08     16.32 o 
   2   3   7      200.65      242.15      7.47 o 
   3   3   7      166.22      179.58      7.72 o 
   4   3   7      108.26      101.16     13.33 o 
   5   3   7        6.12        8.25      9.14 o 
  -6   4   7      294.01      295.40     27.83 o 
  -5   4   7       42.26       44.90     19.88 o 
  -4   4   7      495.47      486.32     14.96 o 
  -3   4   7      666.38      615.92     12.52 o 
  -2   4   7     2886.39     2956.71     34.66 o 
  -1   4   7     1699.64     1699.23     26.68 o 
   0   4   7    11586.42    12150.93     84.01 o 
   1   4   7      249.99      226.87      5.88 o 
   2   4   7     3268.19     3464.29     24.67 o 
   3   4   7      190.67      192.95      8.05 o 
   4   4   7      211.68      213.80     12.29 o 
   5   4   7      569.03      547.46     21.97 o 
  -6   5   7       77.34       50.30     42.25 o 
  -5   5   7      688.60      702.37     53.50 o 
  -4   5   7      239.55      259.39     13.86 o 
  -3   5   7        9.07       14.25      4.19 o 
  -2   5   7      639.59      758.95     10.24 o 
  -1   5   7     3514.49     3798.99     27.18 o 
   0   5   7     2045.77     1942.92     18.21 o 
   1   5   7      973.33      896.02     14.04 o 
   2   5   7     6860.05     7310.88     74.99 o 
   3   5   7      348.00      370.63     12.21 o 
   4   5   7      200.17      203.91     10.17 o 
   5   5   7      214.80      208.72     21.03 o 
  -5   6   7       18.17       28.02      9.91 o 
  -4   6   7      307.11      341.79     17.66 o 
  -3   6   7        0.47        4.32      4.69 o 
  -2   6   7      565.54      565.40     15.99 o 
  -1   6   7      813.95      867.32     16.70 o 
   0   6   7      584.33      587.19     11.83 o 
   1   6   7       62.86       72.57      6.61 o 
   2   6   7      508.78      532.69     17.10 o 
   3   6   7      259.90      269.63      7.50 o 
   4   6   7      345.87      338.09     11.22 o 
   5   6   7       50.80       36.88     11.51 o 
  -5   7   7       50.81       47.99     11.28 o 
  -4   7   7      709.49      755.43     21.05 o 
  -3   7   7       45.79       43.44      3.40 o 
  -2   7   7     5489.23     5722.31     49.76 o 
  -1   7   7     5433.08     5946.90     59.89 o 
   0   7   7     2274.93     2418.09     26.26 o 
   1   7   7     4026.14     4117.90     38.65 o 
   2   7   7     2913.47     3128.92    103.17 o 
   3   7   7       16.36       26.13      9.08 o 
   4   7   7      203.73      177.62     11.92 o 
   5   7   7      304.98      295.78     24.76 o 
  -5   8   7      101.41      113.74     14.00 o 
  -4   8   7     1204.54     1159.45     25.08 o 
  -3   8   7     2837.36     2916.50     40.75 o 
  -2   8   7     1798.81     1856.60     16.57 o 
  -1   8   7     6191.76     6604.13     67.89 o 
   0   8   7      284.38      190.27      6.04 o 
   1   8   7      264.62      213.31      7.60 o 
   2   8   7      662.04      719.14     23.55 o 
   3   8   7      757.01      728.03     31.38 o 
   4   8   7      269.51      264.94     16.80 o 
   5   8   7       31.97       34.46     16.14 o 
  -5   9   7      156.49      161.72     14.85 o 
  -4   9   7       60.70       38.32     13.73 o 
  -3   9   7      101.01       98.97     13.14 o 
  -2   9   7      857.28      863.28      9.58 o 
  -1   9   7     1054.35      940.29     12.40 o 
   0   9   7       33.62       40.65      5.28 o 
   1   9   7      703.19      713.08      9.89 o 
   2   9   7       76.33       58.40     16.94 o 
   3   9   7      838.74      851.46     22.76 o 
   4   9   7      102.63      138.40     18.32 o 
   5   9   7      217.11      222.79     22.11 o 
  -5  10   7       44.49       32.43     10.53 o 
  -4  10   7      210.02      214.07     15.68 o 
  -3  10   7        0.50        6.97     11.17 o 
  -2  10   7       63.78       52.75      4.43 o 
  -1  10   7     4033.72     4380.37     30.02 o 
   0  10   7       53.00       50.39      6.43 o 
   1  10   7      612.26      605.92     13.04 o 
   2  10   7     1382.36     1306.18     34.54 o 
   3  10   7     2955.10     2938.39     46.49 o 
   4  10   7     1007.85     1011.88     40.66 o 
   5  10   7      147.17      143.27     26.35 o 
  -5  11   7       24.71       25.52     10.12 o 
  -4  11   7      102.96      117.84     15.02 o 
  -3  11   7        0.30        5.57     17.85 o 
  -2  11   7        6.34       11.29      4.02 o 
  -1  11   7     2027.17     1949.81     21.22 o 
   0  11   7       41.85       44.87      5.61 o 
   1  11   7     1079.25     1045.44     13.12 o 
   2  11   7       46.54       41.10     12.38 o 
   3  11   7        3.83        4.52      9.59 o 
   4  11   7        7.47       11.11      8.97 o 
   5  11   7      297.60      312.87     29.41 o 
  -5  12   7       96.17       71.92     13.50 o 
  -4  12   7       10.69        7.43     10.28 o 
  -3  12   7     1608.54     1602.09     47.01 o 
  -2  12   7     1114.37     1133.94     20.51 o 
  -1  12   7     4120.61     4126.58     51.32 o 
   0  12   7     1139.50     1166.57     18.25 o 
   1  12   7      811.78      800.53     17.30 o 
   2  12   7        1.81        8.53      9.77 o 
   3  12   7     1497.18     1465.79     25.61 o 
   4  12   7      314.93      286.36     21.10 o 
   5  12   7        0.66       17.08      8.46 o 
  -5  13   7      199.32      202.38     15.50 o 
  -4  13   7      499.65      471.17     25.74 o 
  -3  13   7      268.16      254.84     16.98 o 
  -2  13   7      697.58      681.62     18.31 o 
  -1  13   7      706.05      698.02     18.77 o 
   0  13   7      696.63      654.38     14.89 o 
   1  13   7      377.95      396.27     11.25 o 
   2  13   7      149.80      175.92     15.15 o 
   3  13   7      717.66      798.77     24.44 o 
   4  13   7     1268.02     1315.25     26.31 o 
   5  13   7        0.16       21.43      8.87 o 
  -5  14   7      101.80       97.12     14.52 o 
  -4  14   7      261.13      252.08     18.01 o 
  -3  14   7      118.22      153.22     13.90 o 
  -2  14   7     1647.87     1577.36     29.09 o 
  -1  14   7      203.89      224.12     14.40 o 
   0  14   7        8.20       13.15      6.13 o 
   1  14   7      326.09      328.59     14.25 o 
   2  14   7     1090.18     1071.19     33.18 o 
   3  14   7      131.24      114.01     13.50 o 
   4  14   7       96.12       93.01     14.79 o 
   5  14   7       72.04       75.56     18.76 o 
  -5  15   7      873.57      904.31     27.56 o 
  -4  15   7      203.01      191.85     16.40 o 
  -3  15   7       67.81       67.00     15.04 o 
  -2  15   7       11.20       10.16      8.69 o 
  -1  15   7     5267.50     5278.31     52.97 o 
   0  15   7      274.43      286.99     15.84 o 
   1  15   7     1552.82     1524.25     24.26 o 
   2  15   7      204.02      193.11     10.72 o 
   3  15   7      189.08      188.94     15.12 o 
   4  15   7        4.51       13.07      7.50 o 
   5  15   7     1195.33     1217.97     35.47 o 
  -4  16   7       82.21       58.70     14.56 o 
  -3  16   7       15.21       30.29     11.92 o 
  -2  16   7       42.51       33.53      9.90 o 
  -1  16   7      558.05      576.30     19.48 o 
   0  16   7      642.95      616.62     17.83 o 
   1  16   7      138.45      144.57     12.06 o 
   2  16   7      678.98      678.82     19.68 o 
   3  16   7      768.88      722.32     22.73 o 
   4  16   7      335.04      372.21     27.09 o 
  -4  17   7       95.52       86.24     13.72 o 
  -3  17   7       30.93       18.70      9.92 o 
  -2  17   7       14.54       31.61     11.58 o 
  -1  17   7       93.19       79.52     10.77 o 
   0  17   7      874.53      870.89     18.74 o 
   1  17   7        1.11       10.36      8.15 o 
   2  17   7       57.99       62.08     15.20 o 
   3  17   7      185.44      154.97     15.99 o 
   4  17   7       19.22       39.13     14.03 o 
  -4  18   7      152.20      157.51     17.58 o 
  -3  18   7     1519.16     1625.24     31.93 o 
  -2  18   7      148.05      148.71     14.32 o 
  -1  18   7     2218.92     2196.80     24.73 o 
   0  18   7       10.78       15.28      6.19 o 
   1  18   7      159.84      147.48     19.68 o 
   2  18   7      119.41      117.21     14.75 o 
   3  18   7     1022.18     1021.90     24.63 o 
   4  18   7      164.17      157.84     22.68 o 
  -4  19   7      272.43      247.88     24.10 o 
  -3  19   7        0.86        7.43     10.68 o 
  -2  19   7       31.46       39.04      9.57 o 
  -1  19   7       39.08       34.08      8.54 o 
   0  19   7      108.37      109.65     13.27 o 
   1  19   7      322.38      315.83     13.51 o 
   2  19   7      313.40      316.60     23.41 o 
   3  19   7      639.24      644.94     29.26 o 
   4  19   7        5.33       62.63     47.42 o 
  -4  20   7        5.17        8.67     11.85 o 
  -3  20   7      188.63      179.32     18.95 o 
  -2  20   7       32.48       23.14      7.78 o 
  -1  20   7      813.40      744.07     17.72 o 
   0  20   7       19.57       19.01      8.14 o 
   1  20   7      108.01      106.32     11.80 o 
   2  20   7      127.54      118.76     15.17 o 
   3  20   7       54.53       31.08     10.84 o 
   4  20   7        1.01       10.85     18.42 o 
  -3  21   7        1.75       13.98      8.88 o 
  -2  21   7     2244.80     2523.75     50.18 o 
  -1  21   7      482.64      475.24     14.56 o 
   0  21   7       15.19       16.72      7.04 o 
   1  21   7      542.74      584.17     20.48 o 
   2  21   7      215.39      242.54     14.00 o 
   3  21   7      380.30      369.53     19.35 o 
  -3  22   7      132.23      118.46     15.35 o 
  -2  22   7       49.11       35.17     11.81 o 
  -1  22   7      460.50      454.20     18.67 o 
   0  22   7      610.66      570.94     16.73 o 
   1  22   7       30.21       40.65     10.71 o 
   2  22   7       77.26       79.68     14.77 o 
   3  22   7      136.87      114.17     18.06 o 
  -3  23   7       34.19       13.85      9.29 o 
  -2  23   7       85.22       86.93     14.26 o 
  -1  23   7      146.72      138.91     14.09 o 
   0  23   7      507.74      530.23     16.38 o 
   1  23   7        0.69       23.10      9.53 o 
   2  23   7      320.76      321.13     17.20 o 
   3  23   7       45.97       37.58     13.74 o 
  -2  24   7      271.78      305.96     19.36 o 
  -1  24   7       40.92       43.14     13.07 o 
   0  24   7      716.43      741.81     20.50 o 
   1  24   7       10.69       20.52      8.94 o 
   2  24   7      118.36      130.57     17.18 o 
  -2  25   7      190.21      194.40     18.24 o 
  -1  25   7        8.90       15.77      8.34 o 
   0  25   7      191.32      178.28     15.12 o 
   1  25   7      462.06      499.53     20.42 o 
   2  25   7       54.39       57.87     13.83 o 
  -1  26   7       13.24       17.93      7.84 o 
   0  26   7      128.89      150.64     14.62 o 
   1  26   7        3.45       20.56      8.80 o 
  -6   0   8       34.62       52.00     21.25 o 
  -4   0   8     3017.25     2928.70     79.26 o 
  -2   0   8     4311.44     4199.69     51.59 o 
   0   0   8     1944.54     1917.90     20.57 o 
   2   0   8    12342.55    13510.22     82.67 o 
   4   0   8     1921.12     2050.39     55.25 o 
  -6   1   8      505.37      531.89     32.98 o 
  -5   1   8      326.93      332.46     31.32 o 
  -4   1   8        0.44        5.90      3.91 o 
  -3   1   8       16.70       18.00      4.50 o 
  -2   1   8      907.06      849.00     10.92 o 
  -1   1   8       10.13       16.80      4.97 o 
   0   1   8     1430.61     1362.50     16.03 o 
   1   1   8      139.07      122.51      6.34 o 
   2   1   8      321.91      332.84      6.62 o 
   3   1   8       88.18      112.63      7.48 o 
   4   1   8      338.08      377.80     13.00 o 
   5   1   8        0.56        7.87      6.74 o 
  -6   2   8       44.60       42.80     16.96 o 
  -5   2   8      284.15      239.58     16.35 o 
  -4   2   8      195.12      191.88      8.73 o 
  -3   2   8      679.62      632.71     12.06 o 
  -2   2   8        4.55       17.37      4.73 o 
  -1   2   8      808.52      876.48     11.26 o 
   0   2   8      742.99      781.19     13.28 o 
   1   2   8     1246.47     1243.24     12.01 o 
   2   2   8      102.35      105.41      4.80 o 
   3   2   8      175.28      172.01      7.36 o 
   4   2   8        0.30       -1.57      4.70 o 
   5   2   8       85.17       90.91     11.61 o 
  -6   3   8      570.52      635.71     39.54 o 
  -5   3   8        2.00        9.06      7.56 o 
  -4   3   8      708.91      707.99     13.48 o 
  -3   3   8       16.31       19.47      3.49 o 
  -2   3   8     3115.72     3240.01     44.43 o 
  -1   3   8      649.73      618.90     11.03 o 
   0   3   8    10031.96    10404.70    124.16 o 
   1   3   8     4566.61     4826.62     51.69 o 
   2   3   8     1043.56     1030.41     12.39 o 
   3   3   8       26.41       16.41      4.36 o 
   4   3   8     1012.05     1022.34     23.96 o 
   5   3   8       26.77       13.98     10.01 o 
  -5   4   8      660.08      655.90     36.58 o 
  -4   4   8        1.26       14.16      9.52 o 
  -3   4   8       59.63       59.58      3.70 o 
  -2   4   8     2365.11     2278.26     43.15 o 
  -1   4   8      279.15      376.92      8.77 o 
   0   4   8      209.79      228.86      6.90 o 
   1   4   8     1384.51     1332.90     17.30 o 
   2   4   8      408.77      332.06      9.11 o 
   3   4   8       62.90       63.44      4.83 o 
   4   4   8      526.90      528.09     14.47 o 
   5   4   8      549.76      559.46     37.75 o 
  -5   5   8      221.10      239.77     28.23 o 
  -4   5   8      895.82      909.68     21.04 o 
  -3   5   8      778.13      743.78     29.66 o 
  -2   5   8     3677.02     3998.56     43.45 o 
  -1   5   8     2384.93     2456.04     29.50 o 
   0   5   8      932.89      857.90     12.54 o 
   1   5   8     1636.42     1841.12     21.12 o 
   2   5   8     1394.10     1492.68     36.88 o 
   3   5   8     1118.82     1137.11     34.54 o 
   4   5   8       90.07       85.91     19.31 o 
   5   5   8        6.99       16.16      8.27 o 
  -5   6   8      178.52      160.90     16.73 o 
  -4   6   8      200.94      167.50     14.66 o 
  -3   6   8       26.36       29.82      5.88 o 
  -2   6   8      291.87      288.64     14.44 o 
  -1   6   8     1292.49     1541.48     17.91 o 
   0   6   8     1799.16     1997.91     22.47 o 
   1   6   8        3.33        5.51      3.08 o 
   2   6   8      561.24      502.50     20.68 o 
   3   6   8      446.14      470.80     19.14 o 
   4   6   8      555.94      547.28     17.31 o 
   5   6   8      551.86      551.07     30.85 o 
  -5   7   8       14.93        5.75     10.86 o 
  -4   7   8      447.68      488.10     17.97 o 
  -3   7   8        4.40        6.01      2.31 o 
  -2   7   8      253.48      228.40     13.47 o 
  -1   7   8      231.86      220.07      8.83 o 
   0   7   8      218.75      150.78      8.08 o 
   1   7   8     1563.38     1486.49     14.57 o 
   2   7   8        9.74       23.20      8.96 o 
   3   7   8     4246.45     4316.24     52.00 o 
   4   7   8      126.68      151.78     15.16 o 
   5   7   8       10.78       13.30      9.50 o 
  -5   8   8       29.63       30.84      9.60 o 
  -4   8   8     2434.78     2427.12     37.40 o 
  -3   8   8      149.62      142.91     12.86 o 
  -2   8   8       39.53       36.77      7.76 o 
  -1   8   8      427.83      474.09     10.08 o 
   0   8   8      984.82     1059.70     17.58 o 
   1   8   8        5.11       14.24      2.99 o 
   2   8   8       28.04       18.70      9.18 o 
   3   8   8     2142.28     2185.56     37.54 o 
   4   8   8      234.46      242.07     14.13 o 
   5   8   8       77.58       73.33     20.49 o 
  -5   9   8        0.59        3.88      9.37 o 
  -4   9   8        0.42       16.35     12.23 o 
  -3   9   8     1073.78     1085.97     26.59 o 
  -2   9   8      347.10      366.39     11.69 o 
  -1   9   8      246.01      240.61      7.47 o 
   0   9   8      291.79      284.11     11.89 o 
   1   9   8     2350.79     2300.81     32.05 o 
   2   9   8      168.85      188.92     18.46 o 
   3   9   8     2069.72     2049.10     44.53 o 
   4   9   8      270.18      317.04     27.37 o 
   5   9   8        0.22        5.03      7.02 o 
  -5  10   8     1125.68     1200.91     42.37 o 
  -4  10   8     1250.72     1283.89     28.03 o 
  -3  10   8      190.30      180.98     15.53 o 
  -2  10   8      104.07       92.77      5.55 o 
  -1  10   8     2754.71     2808.25     32.69 o 
   0  10   8       90.37       87.10      6.14 o 
   1  10   8       16.88       13.72      3.06 o 
   2  10   8      555.73      598.04     23.50 o 
   3  10   8      290.83      271.72     14.57 o 
   4  10   8        0.37        9.67      7.75 o 
   5  10   8      644.94      704.48     28.25 o 
  -5  11   8        0.86        6.23     11.55 o 
  -4  11   8        3.80       15.33     11.05 o 
  -3  11   8     1724.51     1690.00     37.99 o 
  -2  11   8       55.67       51.03      5.86 o 
  -1  11   8      468.07      421.06     16.26 o 
   0  11   8      650.02      677.79     11.99 o 
   1  11   8      188.01      173.68      7.79 o 
   2  11   8      422.26      441.07     19.41 o 
   3  11   8       45.93       37.09     11.39 o 
   4  11   8      217.09      192.45     13.87 o 
   5  11   8       29.54       30.05     15.24 o 
  -5  12   8      508.41      566.37     20.37 o 
  -4  12   8        0.41       22.63     13.63 o 
  -3  12   8        3.62        1.31     15.29 o 
  -2  12   8      102.12       94.29      7.70 o 
  -1  12   8     1393.44     1323.78     29.77 o 
   0  12   8      120.38      117.54      6.86 o 
   1  12   8      613.93      585.52     13.87 o 
   2  12   8      562.00      550.00     17.42 o 
   3  12   8       78.77       70.92     12.89 o 
   4  12   8      175.40      151.87     21.93 o 
   5  12   8      106.64      100.82     23.27 o 
  -5  13   8     1138.00     1193.41     29.73 o 
  -4  13   8       48.76       37.51     11.49 o 
  -3  13   8      515.45      530.35     20.87 o 
  -2  13   8      397.55      417.15     15.78 o 
  -1  13   8      298.04      297.45     14.07 o 
   0  13   8      213.45      202.82     11.63 o 
   1  13   8      784.22      778.98     13.74 o 
   2  13   8      652.66      631.41     24.78 o 
   3  13   8     1960.47     1971.27     30.20 o 
   4  13   8       72.70       70.50     11.72 o 
   5  13   8       91.98       71.98     16.86 o 
  -5  14   8        7.78       16.39     11.30 o 
  -4  14   8       25.83       25.20     11.15 o 
  -3  14   8        0.44       10.57     12.78 o 
  -2  14   8     1110.58     1014.66     22.21 o 
  -1  14   8     1750.83     1806.33     30.16 o 
   0  14   8     1027.05     1021.96     21.05 o 
   1  14   8     1006.71      955.45     15.72 o 
   2  14   8     2891.15     2869.10     49.54 o 
   3  14   8       25.10       19.02     11.13 o 
   4  14   8       28.18       18.53      7.65 o 
   5  14   8       31.52       40.32     18.64 o 
  -4  15   8       84.65      103.45     12.49 o 
  -3  15   8       89.22       80.83     13.58 o 
  -2  15   8        9.46       20.99      9.19 o 
  -1  15   8      108.51       96.85     12.52 o 
   0  15   8     1502.10     1523.58     34.51 o 
   1  15   8      453.52      391.72     34.16 o 
   2  15   8     1075.40     1035.18     26.78 o 
   3  15   8     1020.90     1051.68     33.15 o 
   4  15   8       55.19       43.63      9.64 o 
  -4  16   8       21.38       25.00     13.07 o 
  -3  16   8       22.44       19.70     11.15 o 
  -2  16   8       38.62       45.91     12.86 o 
  -1  16   8       75.92       59.32     11.34 o 
   0  16   8     1271.61     1262.44     36.16 o 
   1  16   8      718.90      677.68     18.25 o 
   2  16   8      181.32      183.79     16.05 o 
   3  16   8       13.89       31.83     11.08 o 
   4  16   8       40.69       29.42     15.38 o 
  -4  17   8     1025.29     1038.25     28.00 o 
  -3  17   8     1670.78     1708.78     32.12 o 
  -2  17   8       18.02       24.33      7.89 o 
  -1  17   8     2569.94     2643.19     27.27 o 
   0  17   8     1855.51     1850.42     36.56 o 
   1  17   8        0.49        4.73      4.79 o 
   2  17   8       63.42       60.29     14.08 o 
   3  17   8      865.90      948.49     33.79 o 
   4  17   8       19.25       28.71      8.65 o 
  -4  18   8       87.02       81.10     21.43 o 
  -3  18   8       27.78       22.02     13.35 o 
  -2  18   8        0.38        6.56      6.95 o 
  -1  18   8        2.89        4.90      4.89 o 
   0  18   8     1048.09     1015.05     20.92 o 
   1  18   8      453.68      464.26     17.01 o 
   2  18   8      465.10      492.95     20.92 o 
   3  18   8      362.27      323.91     34.37 o 
   4  18   8       98.45      151.96     31.79 o 
  -4  19   8      142.18      122.95     18.88 o 
  -3  19   8      891.83      932.15     30.20 o 
  -2  19   8      334.04      302.39     13.86 o 
  -1  19   8      229.59      226.68     11.42 o 
   0  19   8      886.78      893.54     18.63 o 
   1  19   8      431.77      372.54     14.35 o 
   2  19   8       35.38       38.94     11.11 o 
   3  19   8      550.64      552.49     29.86 o 
   4  19   8       34.42       35.50     10.79 o 
  -3  20   8      112.82       99.07     13.76 o 
  -2  20   8      807.67      826.17     24.50 o 
  -1  20   8     2248.39     2219.37     47.55 o 
   0  20   8      275.30      283.34     17.25 o 
   1  20   8      538.86      573.15     22.99 o 
   2  20   8       63.69       71.86     11.44 o 
   3  20   8       59.32       56.15     16.12 o 
  -3  21   8       45.01       52.02     11.11 o 
  -2  21   8        5.14        9.04     11.31 o 
  -1  21   8       51.66       41.47      9.37 o 
   0  21   8      139.28      137.64     14.75 o 
   1  21   8       64.83       68.35     10.19 o 
   2  21   8       35.47       31.46      7.30 o 
   3  21   8       31.17       58.41     13.14 o 
  -3  22   8        5.71       12.24      8.13 o 
  -2  22   8       14.62       22.23      9.75 o 
  -1  22   8        5.98       15.53      5.80 o 
   0  22   8      598.50      564.99     16.90 o 
   1  22   8      193.83      226.70     14.89 o 
   2  22   8      940.42      935.00     21.84 o 
   3  22   8       23.56       37.46     11.54 o 
  -2  23   8       86.29       89.95     13.03 o 
  -1  23   8       18.05       25.13     10.00 o 
   0  23   8      303.27      320.92     17.09 o 
   1  23   8       10.42       18.01      8.70 o 
   2  23   8        0.94        0.09      8.27 o 
  -2  24   8       21.29       12.14      9.16 o 
  -1  24   8      289.36      284.60     16.70 o 
   0  24   8      374.00      379.85     18.73 o 
   1  24   8      143.81      140.28     12.83 o 
   2  24   8      246.38      236.35     33.63 o 
  -1  25   8        1.20       11.82      7.24 o 
   0  25   8       41.79       28.43      6.91 o 
   1  25   8       22.16       35.31      8.82 o 
  -1  26   8      110.38       90.10     13.34 o 
   0  26   8       65.09       79.53     13.07 o 
   1  26   8      441.69      441.08     18.25 o 
  -5   0   9      544.12      510.62     47.50 o 
  -3   0   9      558.58      550.55     19.49 o 
  -1   0   9      418.08      352.29     12.60 o 
   1   0   9      197.79      246.66      9.96 o 
   3   0   9      155.67      136.91      8.93 o 
   5   0   9      169.65      147.34     22.17 o 
  -5   1   9       22.35       53.85     18.36 o 
  -4   1   9        8.61       13.42      5.31 o 
  -3   1   9     1822.27     1749.18     37.51 o 
  -2   1   9      248.24      222.25      8.29 o 
  -1   1   9      632.72      634.45     11.86 o 
   0   1   9      315.96      396.85      9.86 o 
   1   1   9     1069.37     1152.66     15.94 o 
   2   1   9      127.69      128.07      6.67 o 
   3   1   9      480.43      489.90      9.81 o 
   4   1   9      434.03      463.44     16.30 o 
   5   1   9       57.89       51.71     14.79 o 
  -5   2   9       39.41       40.59     11.47 o 
  -4   2   9       40.94       50.68      8.41 o 
  -3   2   9      316.26      294.99     13.57 o 
  -2   2   9      135.90      118.59      6.91 o 
  -1   2   9     2072.51     2058.17     23.87 o 
   0   2   9      477.42      587.49     10.78 o 
   1   2   9     1079.92     1127.37     15.77 o 
   2   2   9      169.16      183.95      5.88 o 
   3   2   9        3.66       11.68      4.92 o 
   4   2   9      806.89      842.05     17.89 o 
   5   2   9       70.65       65.97     12.49 o 
  -5   3   9      307.40      287.90     17.21 o 
  -4   3   9        0.99       10.04      4.22 o 
  -3   3   9     2495.87     2387.43     30.49 o 
  -2   3   9      165.07      144.36      6.99 o 
  -1   3   9      469.94      504.45     14.52 o 
   0   3   9     4681.19     5119.66    103.45 o 
   1   3   9      571.28      524.16     10.91 o 
   2   3   9     1036.05     1049.66     15.94 o 
   3   3   9      548.25      508.86     11.55 o 
   4   3   9       56.40       57.39      9.46 o 
   5   3   9        9.47        3.94      9.80 o 
  -5   4   9      454.25      461.43     20.92 o 
  -4   4   9       26.43       13.71      6.00 o 
  -3   4   9     1246.18     1280.57     21.74 o 
  -2   4   9      283.80      288.25     12.73 o 
  -1   4   9      465.61      507.88     15.35 o 
   0   4   9      323.08      248.92      8.85 o 
   1   4   9     2033.34     2084.60     26.83 o 
   2   4   9       77.05       91.92      4.06 o 
   3   4   9       51.84       53.16      4.34 o 
   4   4   9      633.14      644.87     34.63 o 
   5   4   9        0.15        5.14     11.33 o 
  -5   5   9      190.20      201.81     26.67 o 
  -4   5   9     3314.97     3471.67     36.71 o 
  -3   5   9        1.64        3.38      2.74 o 
  -2   5   9     2601.48     2513.46     30.72 o 
  -1   5   9      682.53      698.23     14.46 o 
   0   5   9       10.02        5.15      5.25 o 
   1   5   9      168.71      164.87      7.24 o 
   2   5   9     2138.06     2026.75     39.36 o 
   3   5   9      691.93      674.09     46.27 o 
   4   5   9       14.48       37.48      9.67 o 
   5   5   9      636.29      651.92     39.42 o 
  -5   6   9      125.77      110.26     35.17 o 
  -4   6   9       47.09       36.99     10.62 o 
  -3   6   9     1094.67     1070.05     25.21 o 
  -2   6   9     1177.50     1223.95     39.11 o 
  -1   6   9     3132.36     3101.39     26.26 o 
   0   6   9      654.19      666.92     13.25 o 
   1   6   9      379.63      428.19     20.34 o 
   2   6   9       67.67       46.71     17.77 o 
   3   6   9       75.12       65.46     12.62 o 
   4   6   9      237.14      251.92     14.76 o 
   5   6   9        2.56        6.13      7.00 o 
  -5   7   9       11.96        8.73     10.22 o 
  -4   7   9      462.57      403.22     17.35 o 
  -3   7   9       10.38       17.67     11.40 o 
  -2   7   9     3034.50     3170.03     77.45 o 
  -1   7   9      806.57      823.66     15.47 o 
   0   7   9       28.83       49.31      6.66 o 
   1   7   9       24.49       19.61      4.48 o 
   2   7   9     1006.54     1012.24     22.16 o 
   3   7   9       48.59       63.90     13.07 o 
   4   7   9      202.35      195.64     13.72 o 
   5   7   9       11.76       11.38      7.77 o 
  -5   8   9        6.28        3.05     11.55 o 
  -4   8   9       23.52       21.98     10.31 o 
  -3   8   9        7.45       18.39     11.71 o 
  -2   8   9     1804.84     1761.78     89.34 o 
  -1   8   9        0.83        7.77      3.95 o 
   0   8   9     7838.19     8088.90     87.98 o 
   1   8   9     1160.50     1076.54      9.81 o 
   2   8   9       62.00       66.73     14.16 o 
   3   8   9      113.71      113.05     13.71 o 
   4   8   9      369.10      399.48     17.57 o 
   5   8   9       62.55       67.23     24.57 o 
  -5   9   9     1004.40     1033.25     24.61 o 
  -4   9   9      466.17      508.25     19.45 o 
  -3   9   9      538.09      540.49     18.99 o 
  -2   9   9      351.10      355.22     13.66 o 
  -1   9   9     1202.79     1202.91     18.07 o 
   0   9   9     7252.12     7780.72     50.76 o 
   1   9   9     3290.96     3389.02     27.49 o 
   2   9   9      216.50      234.73     16.58 o 
   3   9   9     4104.85     4044.42     69.68 o 
   4   9   9      159.77      163.49     16.28 o 
   5   9   9       54.26       46.77     16.64 o 
  -5  10   9       19.30       13.64      9.61 o 
  -4  10   9      189.52      219.96     15.57 o 
  -3  10   9      208.13      225.26     16.85 o 
  -2  10   9      114.65       99.69     13.14 o 
  -1  10   9        3.38       12.07      9.02 o 
   0  10   9      890.65      862.84     18.92 o 
   1  10   9      628.35      647.14      9.28 o 
   2  10   9     2116.58     2143.48     70.50 o 
   3  10   9     1325.18     1322.84     25.84 o 
   4  10   9      107.15       94.66     14.45 o 
   5  10   9       78.01       46.02     17.07 o 
  -5  11   9       43.90       37.45      9.86 o 
  -4  11   9      394.19      397.85     24.59 o 
  -3  11   9     2692.15     2785.12     36.31 o 
  -2  11   9       23.86       29.74      9.80 o 
  -1  11   9     2235.29     2291.70     39.68 o 
   0  11   9       44.07       30.96      5.15 o 
   1  11   9       24.32       28.08      4.01 o 
   2  11   9     1739.06     1745.99     47.43 o 
   3  11   9     1075.84     1097.33     26.07 o 
   4  11   9     1262.51     1275.03     26.46 o 
   5  11   9     1443.18     1601.08     38.68 o 
  -5  12   9      682.64      664.06     34.95 o 
  -4  12   9       33.22       45.88     13.52 o 
  -3  12   9     2490.09     2585.06     53.18 o 
  -2  12   9      228.94      233.67     12.73 o 
  -1  12   9        1.86        3.69      9.14 o 
   0  12   9       25.00       33.69      5.22 o 
   1  12   9     3239.72     3272.56     35.62 o 
   2  12   9      223.29      210.65     16.72 o 
   3  12   9     4186.60     4419.32     43.53 o 
   4  12   9      322.75      299.03     24.61 o 
   5  12   9       25.88       21.78      8.78 o 
  -5  13   9       21.29       18.01     10.09 o 
  -4  13   9       54.42       53.58     18.23 o 
  -3  13   9       11.67       26.40     18.10 o 
  -2  13   9     1560.92     1645.81     26.27 o 
  -1  13   9       18.84       24.82     11.97 o 
   0  13   9     2449.66     2400.05     39.51 o 
   1  13   9      711.73      691.91     13.26 o 
   2  13   9      330.05      367.02     18.92 o 
   3  13   9      693.46      663.77     23.14 o 
   4  13   9       11.41       10.12      9.73 o 
   5  13   9       66.99       59.78     18.67 o 
  -5  14   9        0.10        6.92     10.47 o 
  -4  14   9      304.23      301.88     18.41 o 
  -3  14   9     1367.89     1440.09     44.38 o 
  -2  14   9      462.01      460.90     14.95 o 
  -1  14   9      319.66      318.09     28.35 o 
   0  14   9       15.77       18.92      8.96 o 
   1  14   9     1615.07     1512.56     30.28 o 
   2  14   9      779.39      770.27     21.63 o 
   3  14   9      300.84      332.50     18.60 o 
   4  14   9      338.86      299.04     28.93 o 
  -4  15   9       33.75       29.82     11.43 o 
  -3  15   9       75.95       66.54     13.56 o 
  -2  15   9      156.68      156.75     16.03 o 
  -1  15   9     4133.48     4293.72     94.17 o 
   0  15   9      221.70      226.69     16.59 o 
   1  15   9     1779.42     1727.23     37.18 o 
   2  15   9      597.41      633.51     22.61 o 
   3  15   9      110.22      133.15     14.74 o 
   4  15   9       59.85       54.11     10.53 o 
  -4  16   9       65.75       45.65     12.61 o 
  -3  16   9        1.26        5.94     12.19 o 
  -2  16   9        0.23       11.96     10.56 o 
  -1  16   9      400.09      389.85     16.26 o 
   0  16   9       11.10       12.92      7.06 o 
   1  16   9        0.33        6.44      6.99 o 
   2  16   9       19.63       14.33      9.38 o 
   3  16   9      184.84      180.90     19.17 o 
   4  16   9        8.59       11.51      8.72 o 
  -4  17   9      179.97      244.73     21.04 o 
  -3  17   9        7.78       15.01     10.93 o 
  -2  17   9       41.09       30.82     10.85 o 
  -1  17   9     1081.59     1111.98     24.23 o 
   0  17   9      111.79      101.34     13.81 o 
   1  17   9      357.13      362.17     19.36 o 
   2  17   9        0.03       10.31      9.59 o 
   3  17   9      138.08      147.24     17.17 o 
   4  17   9        1.74       15.11     11.91 o 
  -4  18   9      161.05      161.88     15.28 o 
  -3  18   9       24.47       41.71     13.26 o 
  -2  18   9       43.74       58.73     12.20 o 
  -1  18   9     1085.51     1116.62     25.03 o 
   0  18   9     1106.75     1069.55     23.88 o 
   1  18   9      656.76      645.40     24.41 o 
   2  18   9      862.10      740.47     22.83 o 
   3  18   9       45.62       67.13     13.34 o 
   4  18   9      193.73      171.76     25.63 o 
  -4  19   9        2.17        9.48     12.16 o 
  -3  19   9        0.81       28.51     11.36 o 
  -2  19   9       80.30       90.09     14.02 o 
  -1  19   9      265.80      251.44     15.35 o 
   0  19   9      171.81      170.07     12.42 o 
   1  19   9       39.13       24.79      9.84 o 
   2  19   9      125.33      107.01     14.06 o 
   3  19   9       25.82       30.26     10.26 o 
   4  19   9       80.27       46.09     14.41 o 
  -3  20   9        0.09       15.37     11.09 o 
  -2  20   9      881.14      872.44     42.93 o 
  -1  20   9       25.95       29.84      7.41 o 
   0  20   9        3.11        6.72      5.39 o 
   1  20   9       38.32       20.88     10.13 o 
   2  20   9      326.00      330.30     17.86 o 
   3  20   9        5.08       -1.68     12.17 o 
  -3  21   9        0.21       24.52     12.39 o 
  -2  21   9      154.04      173.41     16.78 o 
  -1  21   9       64.80       52.57      9.90 o 
   0  21   9      117.47      120.31     15.19 o 
   1  21   9       39.37       35.35      9.89 o 
   2  21   9      431.98      451.67     21.19 o 
   3  21   9       18.67       19.02      9.08 o 
  -3  22   9       23.04       25.00     11.09 o 
  -2  22   9       39.91       26.13     11.42 o 
  -1  22   9       45.29       52.51     13.36 o 
   0  22   9      547.10      572.98     18.02 o 
   1  22   9      489.98      537.89     20.08 o 
   2  22   9        1.99        9.29      6.59 o 
   3  22   9      127.91      109.84     14.25 o 
  -2  23   9       62.67       52.26     14.96 o 
  -1  23   9        6.04       18.30      4.98 o 
   0  23   9      191.14      145.02     12.91 o 
   1  23   9       97.88       79.76     13.29 o 
   2  23   9       66.84       91.13     11.28 o 
  -2  24   9      643.19      667.71     23.25 o 
  -1  24   9      115.16      131.39     13.44 o 
   0  24   9      252.99      242.01     25.16 o 
   1  24   9        9.76       14.37      7.16 o 
   2  24   9       16.01       12.56     10.20 o 
  -1  25   9        8.86       14.35      7.27 o 
   0  25   9       16.48       23.72      8.09 o 
   1  25   9        0.25       15.57      7.47 o 
  -4   0  10      107.39      113.28      9.49 o 
  -2   0  10      506.41      407.37     13.58 o 
   0   0  10     1411.37     1429.37     27.90 o 
   2   0  10     2263.67     2158.64     28.94 o 
   4   0  10       49.32       83.92     41.92 o 
  -5   1  10      294.45      318.93     30.12 o 
  -4   1  10      222.07      199.04     10.73 o 
  -3   1  10        7.05        9.17      7.42 o 
  -2   1  10     1353.36     1280.05     17.77 o 
  -1   1  10     2229.64     2259.85     40.48 o 
   0   1  10     1448.33     1381.53     24.57 o 
   1   1  10      585.83      601.48     15.12 o 
   2   1  10        0.35        9.31      4.27 o 
   3   1  10      201.93      192.10      8.80 o 
   4   1  10     1333.94     1190.74     60.33 o 
   5   1  10      347.28      323.06     28.61 o 
  -5   2  10      466.31      464.71     32.28 o 
  -4   2  10       49.00       35.64      6.42 o 
  -3   2  10       41.54       33.48      7.64 o 
  -2   2  10      666.34      597.90     12.01 o 
  -1   2  10      247.19      215.79     15.29 o 
   0   2  10      530.74      575.77     13.69 o 
   1   2  10     3710.87     3801.19     41.92 o 
   2   2  10      495.48      479.85      8.10 o 
   3   2  10      344.65      321.17      8.51 o 
   4   2  10      865.61      740.26     27.10 o 
   5   2  10        3.65       18.01     13.92 o 
  -5   3  10      182.94      165.46     14.89 o 
  -4   3  10       47.07       62.76      8.64 o 
  -3   3  10     1650.99     1585.12     33.59 o 
  -2   3  10      940.00      860.61     14.93 o 
  -1   3  10      462.77      489.93     14.62 o 
   0   3  10     2152.09     2109.96     27.01 o 
   1   3  10      127.54      155.80     12.08 o 
   2   3  10        0.01        8.46      3.63 o 
   3   3  10      150.32      131.43      7.51 o 
   4   3  10      620.65      690.02     22.31 o 
   5   3  10       38.48       25.84     11.80 o 
  -5   4  10      367.44      362.87     18.50 o 
  -4   4  10      255.10      233.78     13.70 o 
  -3   4  10      457.23      446.93     13.69 o 
  -2   4  10       29.48       38.24      6.27 o 
  -1   4  10      128.01      118.25      6.96 o 
   0   4  10     3608.45     3727.17     50.06 o 
   1   4  10     1632.10     1711.59     23.29 o 
   2   4  10     3487.24     3633.61     30.34 o 
   3   4  10       66.44       57.11      4.14 o 
   4   4  10        0.04       10.11      5.58 o 
   5   4  10       75.75       92.93     29.42 o 
  -5   5  10      167.38      166.10     18.99 o 
  -4   5  10      705.82      681.30     20.27 o 
  -3   5  10      162.44      131.30     20.71 o 
  -2   5  10      925.00      897.23     16.55 o 
  -1   5  10      497.85      431.12     12.76 o 
   0   5  10      585.09      678.61     11.58 o 
   1   5  10      255.00      235.18      6.30 o 
   2   5  10      793.42      771.06     28.00 o 
   3   5  10      241.70      261.82     16.20 o 
   4   5  10      132.17      137.59     19.35 o 
   5   5  10      344.98      345.19     20.76 o 
  -5   6  10       37.25       24.01     19.05 o 
  -4   6  10        1.20       10.21      9.52 o 
  -3   6  10     2206.89     2160.84     30.57 o 
  -2   6  10      907.07      919.98     20.46 o 
  -1   6  10      701.60      668.15     15.53 o 
   0   6  10       27.95       16.27      5.86 o 
   1   6  10      233.38      250.67      6.55 o 
   2   6  10       39.43       19.05     20.17 o 
   3   6  10      153.26      152.39     15.16 o 
   4   6  10       45.98       75.27     11.31 o 
   5   6  10        1.90        2.64      6.46 o 
  -5   7  10        0.19       17.55     14.88 o 
  -4   7  10        4.89       15.89      9.53 o 
  -3   7  10      607.00      638.96     20.19 o 
  -2   7  10      137.14      135.56     11.96 o 
  -1   7  10     1294.97     1316.22     23.14 o 
   0   7  10        0.03        3.88      4.40 o 
   1   7  10     2553.77     2530.99     25.51 o 
   2   7  10      649.65      630.08     27.54 o 
   3   7  10     1544.45     1585.96     37.28 o 
   4   7  10      565.57      631.76     22.75 o 
   5   7  10      102.25       89.28     26.02 o 
  -5   8  10      391.97      438.36     23.59 o 
  -4   8  10        2.29       11.73     11.80 o 
  -3   8  10      319.24      308.69     17.24 o 
  -2   8  10      194.80      178.98     14.01 o 
  -1   8  10      430.05      418.84     15.44 o 
   0   8  10       86.22      112.46     10.74 o 
   1   8  10     2894.90     2875.79     35.87 o 
   2   8  10      172.43      178.04     19.73 o 
   3   8  10     1562.75     1596.83     34.12 o 
   4   8  10       21.68       40.96     11.60 o 
   5   8  10      542.44      545.07     35.49 o 
  -5   9  10       30.43       24.29     13.09 o 
  -4   9  10     1470.35     1504.28     35.49 o 
  -3   9  10      198.95      209.83     18.03 o 
  -2   9  10     1359.36     1407.55     25.56 o 
  -1   9  10      589.22      573.28     15.93 o 
   0   9  10      275.83      260.77      9.37 o 
   1   9  10     1699.60     1628.00     25.41 o 
   2   9  10     1410.90     1415.85     37.75 o 
   3   9  10      531.47      526.87     20.12 o 
   4   9  10       46.51       60.66     12.32 o 
   5   9  10      256.85      269.46     22.75 o 
  -5  10  10       18.48       23.55      8.83 o 
  -4  10  10      240.31      262.34     17.19 o 
  -3  10  10      534.40      611.19     21.19 o 
  -2  10  10     1386.72     1462.48     25.86 o 
  -1  10  10        0.19        4.99      8.79 o 
   0  10  10       10.56       15.14      4.51 o 
   1  10  10     1082.38     1026.96     14.87 o 
   2  10  10      835.76      805.27     25.11 o 
   3  10  10     1257.33     1326.24     26.61 o 
   4  10  10       79.55      124.45     15.17 o 
   5  10  10      265.99      217.01     26.40 o 
  -5  11  10      214.28      228.60     15.68 o 
  -4  11  10     1727.02     1740.97     60.66 o 
  -3  11  10        5.80        5.03     11.41 o 
  -2  11  10       25.27       23.29      9.65 o 
  -1  11  10      398.85      381.70     16.65 o 
   0  11  10        5.58       12.77      5.64 o 
   1  11  10     1483.54     1476.22     17.37 o 
   2  11  10      734.79      760.94     27.51 o 
   3  11  10      229.53      218.20     17.59 o 
   4  11  10      261.13      222.17     15.64 o 
   5  11  10      226.49      204.35     33.38 o 
  -5  12  10       41.12       31.64     10.26 o 
  -4  12  10       10.83       17.03     10.66 o 
  -3  12  10      153.91      139.34     17.21 o 
  -2  12  10     5750.42     5950.78     66.10 o 
  -1  12  10       34.22       30.49      7.48 o 
   0  12  10     2396.64     2410.99     33.17 o 
   1  12  10     1045.82     1073.62     20.49 o 
   2  12  10     2190.55     2132.79     57.66 o 
   3  12  10       32.93       33.72     12.87 o 
   4  12  10     2086.73     2010.74     44.61 o 
   5  12  10      214.19      217.50     27.88 o 
  -5  13  10      138.11      171.21     14.82 o 
  -4  13  10        0.33        8.49     10.32 o 
  -3  13  10        9.56       25.41     15.47 o 
  -2  13  10      157.87      164.01     12.34 o 
  -1  13  10        0.00        4.28      8.94 o 
   0  13  10       93.81       96.54     11.58 o 
   1  13  10     1345.77     1365.24     31.59 o 
   2  13  10     1184.32     1181.30     29.43 o 
   3  13  10      260.50      286.89     18.96 o 
   4  13  10      387.33      370.96     41.10 o 
  -4  14  10       38.92       44.18     13.02 o 
  -3  14  10       41.77       44.14     13.08 o 
  -2  14  10       88.35       89.38     13.43 o 
  -1  14  10      391.05      408.38     16.28 o 
   0  14  10      251.48      255.54     14.15 o 
   1  14  10      122.82      130.97     10.70 o 
   2  14  10       59.45       39.87     11.51 o 
   3  14  10      301.46      325.10     18.92 o 
   4  14  10     1108.12     1035.80     31.79 o 
  -4  15  10     1128.99     1224.27     33.28 o 
  -3  15  10       29.50       33.79     12.13 o 
  -2  15  10      216.17      246.66     17.19 o 
  -1  15  10      387.79      389.39     15.47 o 
   0  15  10      579.52      550.49     15.33 o 
   1  15  10       71.56       60.13      7.58 o 
   2  15  10     1312.61     1375.19     27.52 o 
   3  15  10      275.57      294.14     19.26 o 
   4  15  10       22.35       14.69      7.80 o 
  -4  16  10        0.02        7.06     11.85 o 
  -3  16  10      161.84      168.86     16.14 o 
  -2  16  10      649.45      630.49     29.21 o 
  -1  16  10      678.43      723.31     19.70 o 
   0  16  10       95.98       99.60     10.95 o 
   1  16  10      220.65      207.08     18.32 o 
   2  16  10      483.98      457.82     30.83 o 
   3  16  10      559.06      593.68     22.17 o 
   4  16  10      311.33      260.23     25.24 o 
  -4  17  10      240.47      249.39     17.66 o 
  -3  17  10        9.87        7.13     10.99 o 
  -2  17  10        0.05        9.82      7.93 o 
  -1  17  10      374.27      382.79     14.64 o 
   0  17  10       48.42       34.70      8.49 o 
   1  17  10       21.34       18.78      7.56 o 
   2  17  10       56.77       51.99     11.13 o 
   3  17  10       87.58       85.45     12.96 o 
   4  17  10       39.32       38.54     12.98 o 
  -4  18  10       26.34       33.54     12.12 o 
  -3  18  10      884.59      905.47     41.46 o 
  -2  18  10      585.44      603.54     20.97 o 
  -1  18  10        0.65        4.67      7.94 o 
   0  18  10        6.07       19.99      9.73 o 
   1  18  10       57.32       49.51     12.07 o 
   2  18  10      214.69      188.24     15.71 o 
   3  18  10        2.49       11.26      8.74 o 
   4  18  10      245.86      279.61     22.37 o 
  -3  19  10       34.11       30.64     12.74 o 
  -2  19  10        6.94       12.99     10.91 o 
  -1  19  10       54.11       60.38     10.64 o 
   0  19  10      161.40      152.90     15.31 o 
   1  19  10      950.19      909.93     40.78 o 
   2  19  10      398.74      363.82     19.74 o 
   3  19  10      288.23      274.91     23.26 o 
  -3  20  10      205.22      202.73     17.71 o 
  -2  20  10       52.78       64.21     13.04 o 
  -1  20  10     1271.95     1288.00     33.80 o 
   0  20  10      637.05      652.71     18.70 o 
   1  20  10        4.97       18.16     11.79 o 
   2  20  10       43.48       31.35     13.03 o 
   3  20  10       81.54       66.90     19.49 o 
  -3  21  10       16.71       31.36     11.99 o 
  -2  21  10      420.69      437.10     20.04 o 
  -1  21  10      483.52      514.74     19.54 o 
   0  21  10       17.03       19.03      6.47 o 
   1  21  10        0.63       16.92      8.46 o 
   2  21  10        5.52       26.62     10.61 o 
   3  21  10      382.53      379.74     21.23 o 
  -2  22  10      203.41      197.91     18.91 o 
  -1  22  10       41.69       46.97     14.27 o 
   0  22  10     1689.69     1757.63     34.29 o 
   1  22  10      138.79      155.19     14.41 o 
   2  22  10      257.48      248.52     16.71 o 
  -2  23  10       28.26       20.53     10.47 o 
  -1  23  10      114.19      111.33     12.49 o 
   0  23  10        0.07        7.71      6.08 o 
   1  23  10        9.79       20.82      9.16 o 
   2  23  10        0.34        8.74      7.89 o 
  -1  24  10       10.82       22.27      9.36 o 
   0  24  10       77.36       50.81     10.75 o 
   1  24  10      501.48      518.61     19.63 o 
  -1  25  10      323.67      400.39     24.22 o 
   0  25  10      454.61      452.42     21.25 o 
   1  25  10       63.14       52.45     12.30 o 
  -5   0  11      197.26      171.18     35.67 o 
  -3   0  11     4651.16     4452.80    187.05 o 
  -1   0  11     8357.14     8536.67    104.51 o 
   1   0  11        4.98        7.23      6.00 o 
   3   0  11     1414.51     1400.17    102.59 o 
   5   0  11      938.44      965.40     46.67 o 
  -5   1  11       19.08       30.92     21.47 o 
  -4   1  11       11.88       21.86      6.01 o 
  -3   1  11       60.22       68.73      9.10 o 
  -2   1  11       18.35       25.62      9.02 o 
  -1   1  11     1526.60     1616.43     39.13 o 
   0   1  11      110.09      123.17      8.19 o 
   1   1  11      989.68      915.96     11.50 o 
   2   1  11        2.12        6.06      3.30 o 
   3   1  11       55.91       48.94      6.58 o 
   4   1  11       63.12       80.11     20.48 o 
   5   1  11      110.84      126.02     22.35 o 
  -5   2  11       80.69      114.24     26.96 o 
  -4   2  11      144.68      121.90      8.05 o 
  -3   2  11       18.65       19.41      6.26 o 
  -2   2  11      180.28      187.77     18.78 o 
  -1   2  11        5.82       17.40      8.35 o 
   0   2  11        4.76       11.40      6.13 o 
   1   2  11      268.67      237.04     10.00 o 
   2   2  11      121.76      120.66      6.08 o 
   3   2  11      270.63      265.65     15.17 o 
   4   2  11       10.62       10.06      9.24 o 
   5   2  11       98.33      122.54     27.63 o 
  -5   3  11     1026.40     1064.78     41.30 o 
  -4   3  11       39.52       46.23      7.37 o 
  -3   3  11      292.79      286.75     11.90 o 
  -2   3  11      175.31      165.45      8.15 o 
  -1   3  11        4.13        7.32      7.92 o 
   0   3  11     1822.11     1871.07     19.42 o 
   1   3  11     3405.83     3239.92     32.69 o 
   2   3  11     2741.94     2715.01     29.25 o 
   3   3  11      620.61      622.71     21.47 o 
   4   3  11     1025.34     1012.46     31.73 o 
   5   3  11      287.36      291.05     21.13 o 
  -5   4  11       17.42       16.31      9.91 o 
  -4   4  11       87.33       79.85     10.57 o 
  -3   4  11     2210.37     2173.09     36.60 o 
  -2   4  11       86.41       78.49      6.88 o 
  -1   4  11      934.66      883.55     25.20 o 
   0   4  11     1679.73     1677.63     31.24 o 
   1   4  11      295.81      303.69     14.83 o 
   2   4  11      660.81      628.94     12.94 o 
   3   4  11       24.58       35.80      6.69 o 
   4   4  11      265.47      246.71     15.62 o 
   5   4  11      522.72      496.70     39.59 o 
  -5   5  11      290.11      265.50     18.46 o 
  -4   5  11        6.07       18.54      8.77 o 
  -3   5  11      312.67      324.84     15.67 o 
  -2   5  11       10.98       14.62      5.84 o 
  -1   5  11      775.14      771.10     17.38 o 
   0   5  11     1228.83     1194.60     15.84 o 
   1   5  11       49.91       55.97      5.39 o 
   2   5  11     2009.13     2038.55     49.46 o 
   3   5  11      524.81      546.81     26.38 o 
   4   5  11        8.19       20.65      9.73 o 
   5   5  11      373.23      355.50     21.29 o 
  -5   6  11       51.83       45.52     14.18 o 
  -4   6  11       31.10       52.12     11.82 o 
  -3   6  11     3306.26     3265.47     62.19 o 
  -2   6  11      183.11      174.70      9.96 o 
  -1   6  11     3334.07     3470.78     42.81 o 
   0   6  11     7404.36     8000.06     47.40 o 
   1   6  11       29.96       33.41      5.94 o 
   2   6  11      400.92      363.95     24.07 o 
   3   6  11     2903.91     3017.00     48.09 o 
   4   6  11       43.21       62.17     11.09 o 
   5   6  11      226.99      209.65     22.67 o 
  -5   7  11      401.26      423.84     42.13 o 
  -4   7  11        2.13       17.64     10.88 o 
  -3   7  11     5311.56     5487.42     47.50 o 
  -2   7  11     2980.51     2900.47     53.07 o 
  -1   7  11       96.30       93.64     14.58 o 
   0   7  11      414.01      411.98     11.86 o 
   1   7  11      149.19      143.76      5.97 o 
   2   7  11       78.87       87.67     21.65 o 
   3   7  11       62.64       68.59     18.78 o 
   4   7  11      243.38      257.93     18.78 o 
   5   7  11      142.64      140.52     20.17 o 
  -5   8  11        0.32        8.16     12.16 o 
  -4   8  11      100.47       76.62     10.76 o 
  -3   8  11       91.27      103.73      9.46 o 
  -2   8  11     1360.51     1325.64     25.66 o 
  -1   8  11      735.32      727.96     21.04 o 
   0   8  11      328.66      298.10     11.32 o 
   1   8  11      476.70      432.15      8.12 o 
   2   8  11      436.65      463.24     19.49 o 
   3   8  11      146.58      131.55     16.88 o 
   4   8  11       11.49       11.95     11.24 o 
   5   8  11      319.57      346.66     24.44 o 
  -5   9  11        1.46       10.96      9.74 o 
  -4   9  11       90.11       95.73     12.98 o 
  -3   9  11       49.43       38.83     11.93 o 
  -2   9  11     1030.78      941.44     18.26 o 
  -1   9  11       37.59       28.11     10.01 o 
   0   9  11       26.46       24.87      4.96 o 
   1   9  11      198.46      196.92      9.11 o 
   2   9  11      452.12      455.12     25.20 o 
   3   9  11       82.23       75.89     13.33 o 
   4   9  11       77.56       84.92     13.10 o 
   5   9  11      189.87      210.76     34.17 o 
  -5  10  11        0.35        8.73      9.58 o 
  -4  10  11       15.13       31.76     10.21 o 
  -3  10  11       13.02        9.43     11.39 o 
  -2  10  11        0.26        4.66      8.37 o 
  -1  10  11      346.99      343.37     15.64 o 
   0  10  11      352.87      315.01     10.77 o 
   1  10  11       22.89       22.91      3.65 o 
   2  10  11     2097.06     2176.67    100.70 o 
   3  10  11       38.46       29.52     12.25 o 
   4  10  11       16.92       24.08      9.80 o 
   5  10  11      180.58      201.53     28.95 o 
  -5  11  11       66.18       79.73     12.95 o 
  -4  11  11       48.57       54.55     12.90 o 
  -3  11  11        2.85        5.37     10.55 o 
  -2  11  11      706.38      740.80     23.77 o 
  -1  11  11      156.70      150.99     25.60 o 
   0  11  11      526.77      478.16     17.87 o 
   1  11  11      292.02      281.16      6.84 o 
   2  11  11       52.33       54.08     14.08 o 
   3  11  11       23.42       20.17      8.19 o 
   4  11  11      186.99      175.80     14.39 o 
   5  11  11      180.34      166.78     35.84 o 
  -5  12  11        2.57       12.20      9.81 o 
  -4  12  11      911.87      818.57     24.19 o 
  -3  12  11      204.46      221.02     17.82 o 
  -2  12  11     1106.91     1067.29     23.47 o 
  -1  12  11      208.95      212.83     13.83 o 
   0  12  11      822.70      804.17     20.28 o 
   1  12  11     1405.36     1283.43     46.52 o 
   2  12  11      508.28      515.55     27.06 o 
   3  12  11       85.70      113.48     18.13 o 
   4  12  11      103.90      120.38     15.02 o 
  -4  13  11       28.00       17.77     11.73 o 
  -3  13  11        0.59       14.74     15.61 o 
  -2  13  11      467.79      513.71     24.91 o 
  -1  13  11        1.35        8.80      8.78 o 
   0  13  11      962.01      940.92     22.66 o 
   1  13  11      151.42      147.78      9.15 o 
   2  13  11        9.21       20.88      9.02 o 
   3  13  11        7.84       17.38      9.21 o 
   4  13  11       72.28       87.10     15.65 o 
  -4  14  11     2077.40     2142.98     53.80 o 
  -3  14  11        3.79       19.43     14.48 o 
  -2  14  11      649.37      641.88     22.55 o 
  -1  14  11      194.27      194.90     12.42 o 
   0  14  11      209.48      191.92     11.82 o 
   1  14  11        9.12       21.99     12.36 o 
   2  14  11      116.93      123.63     15.18 o 
   3  14  11       26.16       35.91     10.42 o 
   4  14  11      473.18      512.92     31.85 o 
  -4  15  11      108.04      146.78     22.08 o 
  -3  15  11      148.48      152.81     20.69 o 
  -2  15  11     2646.93     2578.93     35.27 o 
  -1  15  11      167.16      163.21     13.47 o 
   0  15  11      781.18      776.56     19.41 o 
   1  15  11      441.83      444.98     16.60 o 
   2  15  11       96.18       93.67     15.67 o 
   3  15  11      105.63      117.21     15.39 o 
   4  15  11      190.51      126.78     13.26 o 
  -4  16  11     1034.90     1136.72     30.57 o 
  -3  16  11      105.60       92.75     16.20 o 
  -2  16  11      166.61      165.05     13.18 o 
  -1  16  11      104.70      128.45     11.99 o 
   0  16  11     1519.24     1441.68     23.88 o 
   1  16  11     4675.54     4568.69     53.49 o 
   2  16  11      380.83      341.11     18.76 o 
   3  16  11      277.04      290.27     16.78 o 
   4  16  11        8.35       15.09      8.41 o 
  -4  17  11      221.65      235.61     17.59 o 
  -3  17  11      305.03      297.47     19.87 o 
  -2  17  11     1430.89     1533.72     32.11 o 
  -1  17  11       49.20       58.48     10.30 o 
   0  17  11      873.33      840.19     25.92 o 
   1  17  11      113.58      133.12     15.89 o 
   2  17  11      346.88      354.91     18.93 o 
   3  17  11       41.56       46.13     10.30 o 
   4  17  11      656.56      701.57     40.76 o 
  -3  18  11       22.89       18.87     11.99 o 
  -2  18  11       16.65        6.17     10.70 o 
  -1  18  11      209.75      206.35     12.25 o 
   0  18  11      287.42      301.43     14.35 o 
   1  18  11      171.51      203.25     18.65 o 
   2  18  11        1.53       18.69      9.19 o 
   3  18  11        0.07       10.04     10.82 o 
  -3  19  11       92.72       69.83     13.66 o 
  -2  19  11      349.56      368.68     18.50 o 
  -1  19  11        3.40       11.08      8.33 o 
   0  19  11       33.40       53.34      8.97 o 
   1  19  11       15.77       11.44      9.21 o 
   2  19  11      239.33      280.61     19.19 o 
   3  19  11      219.97      206.85     30.78 o 
  -3  20  11      362.67      350.35     27.17 o 
  -2  20  11        0.04       16.01     10.76 o 
  -1  20  11      738.58      763.58     49.13 o 
   0  20  11      243.07      252.31     12.84 o 
   1  20  11        0.07       19.13     10.04 o 
   2  20  11      728.95      808.75     35.15 o 
   3  20  11      356.47      347.57     24.59 o 
  -3  21  11        7.78       13.81     10.63 o 
  -2  21  11        0.03       17.07     10.20 o 
  -1  21  11        5.87       13.62     15.83 o 
   0  21  11       30.71       38.57      9.54 o 
   1  21  11       14.32       27.18     10.94 o 
   2  21  11       41.31       30.78     11.79 o 
   3  21  11       10.38       15.05     17.25 o 
  -2  22  11        0.57        5.00      9.80 o 
  -1  22  11      242.17      273.92     13.96 o 
   0  22  11      430.93      471.76     18.55 o 
   1  22  11        1.42       16.39      6.98 o 
   2  22  11       78.43       73.27     13.52 o 
  -2  23  11        3.03        3.86      9.56 o 
  -1  23  11       15.94       22.01      7.61 o 
   0  23  11      265.11      272.51     18.32 o 
   1  23  11      706.94      724.52     21.54 o 
   2  23  11       11.50       17.26      6.83 o 
  -1  24  11        7.58       29.55     12.81 o 
   0  24  11       17.46       17.82      9.72 o 
   1  24  11        1.81       13.70      8.01 o 
  -4   0  12      148.19      164.26     37.67 o 
  -2   0  12     1070.32     1098.40     33.03 o 
   0   0  12       61.32       74.90     13.14 o 
   2   0  12      121.23      133.60      8.93 o 
   4   0  12       16.28        5.83      7.17 o 
  -5   1  12      319.79      318.30     28.09 o 
  -4   1  12        8.90       18.68      8.77 o 
  -3   1  12     1014.93     1004.20     20.77 o 
  -2   1  12      206.90      229.28     12.75 o 
  -1   1  12      994.63     1040.08     24.32 o 
   0   1  12        5.75       12.82      9.69 o 
   1   1  12     2596.39     2754.67     28.44 o 
   2   1  12       80.32       87.19      6.56 o 
   3   1  12     2348.52     2429.84     36.01 o 
   4   1  12      207.43      210.25     16.81 o 
   5   1  12      517.49      467.67     24.90 o 
  -5   2  12      561.22      546.20     33.14 o 
  -4   2  12      113.65      112.43      8.60 o 
  -3   2  12     1263.39     1260.23     23.38 o 
  -2   2  12        0.05        7.22      7.60 o 
  -1   2  12       41.26       53.63      9.44 o 
   0   2  12        2.41       15.11      8.06 o 
   1   2  12     2068.54     2062.02     27.12 o 
   2   2  12      867.16      855.58     16.51 o 
   3   2  12        1.94        4.20      4.66 o 
   4   2  12       18.84       13.37      6.00 o 
   5   2  12      842.85      952.57     49.25 o 
  -5   3  12        4.11       16.34     18.09 o 
  -4   3  12       76.70       87.70     10.60 o 
  -3   3  12      409.03      381.60     13.86 o 
  -2   3  12        2.80        1.99      8.45 o 
  -1   3  12       27.62       35.45      8.27 o 
   0   3  12       48.41       44.36      9.40 o 
   1   3  12      161.67      154.43     14.03 o 
   2   3  12       24.62       13.76      6.22 o 
   3   3  12        0.51       12.25      7.95 o 
   4   3  12        9.27       10.99      6.18 o 
   5   3  12        0.02        5.67     12.21 o 
  -5   4  12      334.21      315.02     43.04 o 
  -4   4  12       68.61       76.93      9.66 o 
  -3   4  12     2049.11     2008.90     68.32 o 
  -2   4  12      765.80      716.99     34.23 o 
  -1   4  12     1275.21     1323.88     24.37 o 
   0   4  12      195.69      185.87     13.16 o 
   1   4  12     5442.72     5685.52     59.49 o 
   2   4  12       20.54       10.42      3.53 o 
   3   4  12      103.45      100.17     12.35 o 
   4   4  12       18.26        6.08      9.13 o 
   5   4  12      136.94      172.02     29.21 o 
  -5   5  12        2.55        6.82      8.63 o 
  -4   5  12      338.63      323.47     14.65 o 
  -3   5  12       33.85       25.77      7.47 o 
  -2   5  12      226.41      230.85     12.59 o 
  -1   5  12      404.10      354.41     14.05 o 
   0   5  12      222.05      268.24     11.15 o 
   1   5  12       36.42       38.59      5.67 o 
   2   5  12      819.25      836.81     27.79 o 
   3   5  12      413.02      446.31     19.21 o 
   4   5  12      208.30      239.14     16.13 o 
   5   5  12      209.96      210.18     39.84 o 
  -5   6  12       43.49       29.39     20.43 o 
  -4   6  12      136.67      133.84     13.09 o 
  -3   6  12      124.12      127.35     16.64 o 
  -2   6  12      114.63      112.83     10.00 o 
  -1   6  12     1927.36     2063.01     38.96 o 
   0   6  12      399.29      399.75     16.11 o 
   1   6  12     1133.13     1119.65     17.04 o 
   2   6  12     2034.96     2024.55     37.41 o 
   3   6  12       89.32      112.06     14.66 o 
   4   6  12        1.55        8.56      9.90 o 
   5   6  12      101.92       91.10     32.38 o 
  -5   7  12      208.65      199.08     20.87 o 
  -4   7  12      514.86      529.73     22.05 o 
  -3   7  12        3.76       13.60      8.13 o 
  -2   7  12        0.83        9.24      6.96 o 
  -1   7  12        2.31       15.54      8.24 o 
   0   7  12      819.08      816.80     15.72 o 
   1   7  12      139.33      128.40     13.96 o 
   2   7  12      253.93      252.71     43.43 o 
   3   7  12      184.48      148.08     15.51 o 
   4   7  12        0.34       19.44     10.67 o 
   5   7  12      652.79      693.72     30.92 o 
  -5   8  12       93.24       90.89     24.92 o 
  -4   8  12      260.53      257.94     29.98 o 
  -3   8  12       87.72       68.42     31.09 o 
  -2   8  12      902.31      823.13     31.03 o 
  -1   8  12      175.74      150.86     15.29 o 
   0   8  12      150.11      148.85     11.45 o 
   1   8  12      269.07      257.94      9.68 o 
   2   8  12     2336.42     2391.21     56.78 o 
   3   8  12      311.63      326.87     20.91 o 
   4   8  12     2164.04     2204.88     51.95 o 
   5   8  12        3.82       16.09      8.01 o 
  -5   9  12      164.87      171.71     16.72 o 
  -4   9  12     1826.66     1761.85     39.09 o 
  -3   9  12     1838.37     1752.80     35.45 o 
  -2   9  12      201.69      190.49     17.94 o 
  -1   9  12      217.80      200.68     13.77 o 
   0   9  12     2278.40     2359.50     33.52 o 
   1   9  12       32.65       33.27      3.51 o 
   2   9  12     2464.38     2539.09     61.42 o 
   3   9  12      847.41      768.92     26.57 o 
   4   9  12      154.13      137.71     18.02 o 
   5   9  12        0.04       15.39     10.28 o 
  -5  10  12        0.35        7.51     10.59 o 
  -4  10  12        9.29        9.88      9.08 o 
  -3  10  12     1971.64     1956.77     49.96 o 
  -2  10  12       57.55       58.23     11.71 o 
  -1  10  12      547.91      609.48     18.96 o 
   0  10  12       26.73       38.93      9.99 o 
   1  10  12        2.18        6.09      4.17 o 
   2  10  12      177.27      192.66     21.55 o 
   3  10  12       28.26       18.31     10.55 o 
   4  10  12      688.07      588.14     23.18 o 
   5  10  12       73.54       54.25     17.11 o 
  -4  11  12       19.13       25.13     10.54 o 
  -3  11  12        0.82       15.76     11.46 o 
  -2  11  12      508.65      516.01     19.81 o 
  -1  11  12      969.77      944.00     27.82 o 
   0  11  12     2014.03     1962.77     61.70 o 
   1  11  12       14.26       19.57     11.32 o 
   2  11  12      889.91      851.09     25.02 o 
   3  11  12      183.72      196.56     17.84 o 
   4  11  12      787.96      782.31     26.23 o 
  -4  12  12       33.23       26.88     11.19 o 
  -3  12  12        9.33        3.03     11.25 o 
  -2  12  12      751.46      787.86     25.82 o 
  -1  12  12      575.70      626.47     18.81 o 
   0  12  12     1022.36      986.54     22.03 o 
   1  12  12      710.16      611.10     29.00 o 
   2  12  12        1.41       -2.16     11.04 o 
   3  12  12       15.93       12.51      9.99 o 
   4  12  12      128.64      120.01     15.33 o 
  -4  13  12      133.17      120.19     16.79 o 
  -3  13  12       81.19       83.56     16.13 o 
  -2  13  12       65.74       44.08     13.85 o 
  -1  13  12       16.44       22.99      8.36 o 
   0  13  12        4.13        6.40      8.98 o 
   1  13  12      285.82      242.36     21.50 o 
   2  13  12        1.43        5.39     10.86 o 
   3  13  12       51.21       58.95     10.60 o 
   4  13  12      675.31      611.14     23.59 o 
  -4  14  12      474.84      508.26     22.40 o 
  -3  14  12       19.58       21.98     15.45 o 
  -2  14  12      135.81      150.14     12.36 o 
  -1  14  12        1.39       11.77      8.19 o 
   0  14  12        1.16       -1.11      6.99 o 
   1  14  12     1542.35     1591.77     33.48 o 
   2  14  12      309.82      335.17     20.63 o 
   3  14  12      511.58      515.77     29.96 o 
   4  14  12      593.86      673.70     72.96 o 
  -4  15  12      352.14      358.21     20.91 o 
  -3  15  12       87.79       87.66     15.66 o 
  -2  15  12      698.05      647.91     18.39 o 
  -1  15  12        0.50        6.42      9.06 o 
   0  15  12     1954.77     1939.15     48.68 o 
   1  15  12      169.53      217.75     27.63 o 
   2  15  12     1104.18     1164.13     29.24 o 
   3  15  12       19.68       17.38      9.25 o 
   4  15  12        8.38        2.30      9.04 o 
  -4  16  12      287.88      214.28     16.82 o 
  -3  16  12       52.90       43.09     11.93 o 
  -2  16  12      313.94      294.11     13.37 o 
  -1  16  12       90.50      106.50     15.14 o 
   0  16  12      425.26      459.20     21.20 o 
   1  16  12      665.02      640.85     52.00 o 
   2  16  12       74.33       82.20     19.60 o 
   3  16  12       56.61       56.07     11.91 o 
   4  16  12      207.28      241.65     26.82 o 
  -3  17  12       80.33       61.87     12.86 o 
  -2  17  12       37.04       36.57     12.31 o 
  -1  17  12       44.44       37.41      9.77 o 
   0  17  12       77.45       63.20     10.79 o 
   1  17  12      762.80      693.54     26.60 o 
   2  17  12       92.98       86.81     13.37 o 
   3  17  12      203.41      204.92     17.21 o 
  -3  18  12      567.17      576.06     22.74 o 
  -2  18  12     1207.75     1199.58     55.14 o 
  -1  18  12      174.73      178.54     15.12 o 
   0  18  12      891.20      911.68     22.83 o 
   1  18  12     2041.41     2029.83     37.05 o 
   2  18  12      263.34      270.16     17.67 o 
   3  18  12      154.28      166.06     16.41 o 
  -3  19  12       86.99      104.19     17.37 o 
  -2  19  12      242.95      287.61     17.01 o 
  -1  19  12        1.09        7.02      7.38 o 
   0  19  12     1132.59     1122.65     30.55 o 
   1  19  12       66.71       61.18     12.96 o 
   2  19  12       17.17        0.66      9.95 o 
   3  19  12      157.63      159.33     16.83 o 
  -3  20  12       14.05       19.86     11.01 o 
  -2  20  12       60.09       77.13     13.98 o 
  -1  20  12        0.50        7.10     13.12 o 
   0  20  12      425.81      387.18     22.02 o 
   1  20  12       56.05       31.30     12.07 o 
   2  20  12      226.90      266.77     23.06 o 
   3  20  12       19.83       20.08      9.52 o 
  -2  21  12        9.89       17.95      9.40 o 
  -1  21  12      906.37      938.80     32.88 o 
   0  21  12      935.29      912.25     28.07 o 
   1  21  12       48.35       57.35     13.98 o 
   2  21  12      399.19      456.99     28.11 o 
  -2  22  12        0.16       23.26     11.25 o 
  -1  22  12      129.01      144.98     12.38 o 
   0  22  12      157.05      172.60     14.86 o 
   1  22  12      109.07      113.03     17.13 o 
   2  22  12        1.04       18.13      9.70 o 
  -1  23  12       34.06       46.79     13.31 o 
   0  23  12      406.55      392.18     22.41 o 
   1  23  12       52.66       51.29     11.15 o 
   0  24  12      246.88      275.65     16.79 o 
  -5   0  13      749.59      730.47     51.25 o 
  -3   0  13     2086.46     2126.50     80.51 o 
  -1   0  13     4735.11     4845.71     80.92 o 
   1   0  13      475.61      554.79     19.72 o 
   5   0  13      205.45      174.35     79.92 o 
  -5   1  13      449.79      437.45     36.17 o 
  -4   1  13       10.26       22.10     11.76 o 
  -3   1  13       10.38       26.86      7.70 o 
  -2   1  13     7040.96     7319.98    118.77 o 
  -1   1  13      341.48      323.70     14.97 o 
   0   1  13     2657.25     2694.08     33.80 o 
   1   1  13     1289.19     1233.98     20.39 o 
   2   1  13      100.61       90.57      6.93 o 
   3   1  13      116.84      107.06     12.26 o 
   4   1  13      277.47      267.99     31.25 o 
   5   1  13      115.11      111.94     42.95 o 
  -5   2  13      244.43      192.75     23.28 o 
  -4   2  13      201.64      200.77     11.79 o 
  -3   2  13      240.88      216.35     19.86 o 
  -2   2  13     3089.33     3077.52     45.83 o 
  -1   2  13      223.33      202.59     18.82 o 
   0   2  13      380.19      355.51     15.35 o 
   1   2  13     1332.98     1335.25     26.43 o 
   2   2  13      150.05      154.66      7.25 o 
   3   2  13      237.15      232.35     15.73 o 
   4   2  13      101.44      118.73     40.74 o 
   5   2  13       18.84       12.89     11.75 o 
  -5   3  13      118.21      129.09     23.04 o 
  -4   3  13      102.46       98.20     11.49 o 
  -3   3  13       22.81       27.97      7.19 o 
  -2   3  13     1718.56     1657.09     34.08 o 
  -1   3  13      256.84      248.52     16.17 o 
   0   3  13      162.92      158.70     11.77 o 
   1   3  13     1999.82     1873.76     40.31 o 
   2   3  13       44.87       58.86      6.14 o 
   3   3  13      160.92      194.31     17.24 o 
   4   3  13       16.47        8.82      8.70 o 
   5   3  13       43.10       46.59     20.38 o 
  -5   4  13       83.84       73.80     20.70 o 
  -4   4  13      489.27      497.42     17.62 o 
  -3   4  13     1108.71     1090.35     29.98 o 
  -2   4  13      646.59      637.22     18.70 o 
  -1   4  13      121.44      102.48     10.64 o 
   0   4  13      983.51     1030.44     21.71 o 
   1   4  13      570.77      540.66     11.52 o 
   2   4  13     2455.34     2391.27     36.87 o 
   3   4  13     1795.77     1785.60     30.86 o 
   4   4  13        3.36        4.74      6.71 o 
   5   4  13      528.55      546.43     28.65 o 
  -5   5  13       77.20       51.75     32.84 o 
  -4   5  13      259.16      269.89     15.23 o 
  -3   5  13      308.69      280.57     13.42 o 
  -2   5  13       13.60       25.60      9.07 o 
  -1   5  13      966.08      977.49     22.19 o 
   0   5  13     2045.76     1910.16     30.25 o 
   1   5  13      151.95      148.20      7.64 o 
   2   5  13     3815.58     3825.77     63.05 o 
   3   5  13        4.59       23.64      9.04 o 
   4   5  13        1.48        0.18     10.96 o 
   5   5  13       54.78       33.40     17.74 o 
  -5   6  13       31.83       26.47     21.96 o 
  -4   6  13       24.90       31.44      8.94 o 
  -3   6  13       26.26       30.37      9.56 o 
  -2   6  13       59.22       60.03      9.31 o 
  -1   6  13      905.17      907.12     21.26 o 
   0   6  13        3.51        5.21      7.86 o 
   1   6  13      848.22      860.12     15.58 o 
   2   6  13       51.62       54.81     14.18 o 
   3   6  13       89.31       80.06     18.45 o 
   4   6  13      148.42      194.09     29.08 o 
   5   6  13       47.49       23.18     13.20 o 
  -5   7  13        0.32       24.89     10.30 o 
  -4   7  13       23.95        8.41      9.40 o 
  -3   7  13     1015.30      993.21     53.96 o 
  -2   7  13      361.89      376.81     17.43 o 
  -1   7  13     1152.82     1123.67     29.13 o 
   0   7  13      344.48      351.64     18.31 o 
   1   7  13      242.80      227.44      9.79 o 
   2   7  13      463.86      435.75     33.32 o 
   3   7  13       47.62       70.31     10.95 o 
   4   7  13      444.27      446.13     19.68 o 
   5   7  13      799.89      706.17     40.99 o 
  -5   8  13      390.27      420.13     27.36 o 
  -4   8  13       30.32       45.35     12.32 o 
  -3   8  13       31.69       43.02     12.82 o 
  -2   8  13        0.12        9.82      7.34 o 
  -1   8  13       63.37       55.48     12.31 o 
   0   8  13      175.72      184.85     14.24 o 
   1   8  13      883.84      899.89     19.78 o 
   2   8  13      501.42      528.80     36.78 o 
   3   8  13       28.01       39.63     10.09 o 
   4   8  13        2.49        8.99     10.62 o 
   5   8  13       30.50       26.93     13.40 o 
  -4   9  13      700.00      677.72     28.28 o 
  -3   9  13      745.85      855.39     37.99 o 
  -2   9  13       57.45       52.45     12.77 o 
  -1   9  13      456.22      435.66     19.48 o 
   0   9  13        0.21        8.54      7.39 o 
   1   9  13     1002.18      965.27     20.63 o 
   2   9  13     2252.12     2234.13     45.73 o 
   3   9  13        3.32       13.73     10.11 o 
   4   9  13       61.29       88.91     15.99 o 
  -4  10  13      126.81      103.46     14.15 o 
  -3  10  13        3.51        6.03     10.47 o 
  -2  10  13       32.54       49.30     18.69 o 
  -1  10  13      774.78      734.42     22.43 o 
   0  10  13     1047.78     1018.02     48.39 o 
   1  10  13      692.87      665.45     14.35 o 
   2  10  13      104.44       92.06     33.21 o 
   3  10  13      292.85      315.01     18.26 o 
   4  10  13      232.13      292.74     19.32 o 
  -4  11  13      412.03      355.03     18.75 o 
  -3  11  13      220.98      214.77     16.46 o 
  -2  11  13     1259.17     1186.44     29.51 o 
  -1  11  13       96.89      118.86     16.79 o 
   0  11  13        0.90        4.09      7.99 o 
   1  11  13      123.34      126.15     20.38 o 
   2  11  13      849.48      865.51     26.03 o 
   3  11  13        1.63        7.17      9.24 o 
   4  11  13      992.21     1020.00     29.80 o 
  -4  12  13       20.63       17.18     12.28 o 
  -3  12  13        1.29       20.44     12.46 o 
  -2  12  13      138.76      138.06     16.76 o 
  -1  12  13      179.51      195.97     13.50 o 
   0  12  13      525.14      461.32     34.55 o 
   1  12  13       11.26        5.94      4.83 o 
   2  12  13       25.48       36.03     12.58 o 
   3  12  13       17.83       18.00      9.15 o 
   4  12  13       17.36       19.33     10.74 o 
  -4  13  13       60.62      104.15     14.12 o 
  -3  13  13      751.56      759.52     26.35 o 
  -2  13  13      876.55      825.76     29.18 o 
  -1  13  13       16.95       19.72     11.31 o 
   0  13  13        3.65       18.19      9.11 o 
   1  13  13     2993.41     3007.38     53.92 o 
   2  13  13      698.52      726.60     30.75 o 
   3  13  13        6.84       20.86     10.06 o 
   4  13  13      464.15      382.52     20.37 o 
  -4  14  13       42.97       49.63     11.95 o 
  -3  14  13      141.10      133.08     14.32 o 
  -2  14  13        0.67       15.75      8.43 o 
  -1  14  13      196.52      208.09     12.70 o 
   0  14  13       79.38       95.93     15.45 o 
   1  14  13      118.17      100.81     15.99 o 
   2  14  13      236.50      213.13     19.26 o 
   3  14  13        0.39        2.25     10.82 o 
   4  14  13       29.48       27.60     16.75 o 
  -4  15  13      145.73      158.57     15.47 o 
  -3  15  13      683.08      715.35     46.58 o 
  -2  15  13      371.76      346.40     21.06 o 
  -1  15  13      254.46      249.13     16.57 o 
   0  15  13        6.77       18.52      7.34 o 
   1  15  13      937.90      867.81     28.40 o 
   2  15  13      164.14      138.40     17.90 o 
   3  15  13     1163.66     1180.29     94.06 o 
   4  15  13      987.96     1048.57     40.63 o 
  -3  16  13      162.35      181.76     18.45 o 
  -2  16  13        0.27        8.68     11.76 o 
  -1  16  13      115.34      125.22     13.70 o 
   0  16  13     1105.73     1122.91     24.46 o 
   1  16  13      123.07      147.34     26.71 o 
   2  16  13      631.63      616.36     28.17 o 
   3  16  13       58.82       78.22     15.49 o 
  -3  17  13        1.24       18.44     11.66 o 
  -2  17  13      422.53      378.59     18.62 o 
  -1  17  13      127.13      127.60     12.87 o 
   0  17  13       84.43       83.83     12.58 o 
   1  17  13        9.61       14.19     14.84 o 
   2  17  13      480.85      461.46     25.93 o 
   3  17  13       13.59       15.91      9.40 o 
  -3  18  13      302.98      288.99     18.32 o 
  -2  18  13        1.21        3.14     10.17 o 
  -1  18  13      206.46      194.97     17.63 o 
   0  18  13       11.45       38.79     11.68 o 
   1  18  13      510.53      511.51     27.69 o 
   2  18  13      368.72      440.76     39.23 o 
   3  18  13       63.21       86.44     12.66 o 
  -3  19  13      240.70      288.34     25.44 o 
  -2  19  13      233.74      240.02     16.88 o 
  -1  19  13      228.60      241.16     25.63 o 
   0  19  13       69.80       63.85     13.35 o 
   1  19  13      280.50      259.78     18.68 o 
   2  19  13        5.55        8.09     14.13 o 
   3  19  13      266.90      242.50     17.33 o 
  -2  20  13       11.03       17.76     12.08 o 
  -1  20  13      226.82      176.44     14.76 o 
   0  20  13       85.12       91.55     40.71 o 
   1  20  13       16.69       25.37     15.71 o 
   2  20  13      184.43      195.18     17.43 o 
  -2  21  13        0.40       16.95      9.78 o 
  -1  21  13       50.40       58.59      9.05 o 
   0  21  13       24.49       17.44     13.93 o 
   1  21  13      599.13      580.76     24.60 o 
   2  21  13      299.26      288.57     24.48 o 
  -1  22  13      195.68      236.96     21.20 o 
   0  22  13        3.90       11.07      9.62 o 
   1  22  13       68.00       66.27     16.84 o 
  -1  23  13      457.87      535.48     27.94 o 
   0  23  13      326.93      341.04     19.98 o 
   1  23  13     1241.01     1291.19     43.94 o 
  -4   0  14     1021.81     1039.47     37.91 o 
  -2   0  14     1299.24     1259.76     69.25 o 
   0   0  14     1402.69     1360.76     36.18 o 
   2   0  14     1822.04     1781.24     38.41 o 
   4   0  14      204.70      227.10    111.59 o 
  -5   1  14      146.87      180.69     24.29 o 
  -4   1  14        8.31        8.66      7.86 o 
  -3   1  14       53.28       68.04      8.73 o 
  -2   1  14      157.85      114.80     13.53 o 
  -1   1  14       89.67       92.11     11.87 o 
   0   1  14        4.87        4.13      9.03 o 
   1   1  14        0.16       -5.02      9.87 o 
   2   1  14      247.67      280.43     11.21 o 
   3   1  14      234.18      277.20     19.63 o 
   4   1  14      328.81      378.67     36.09 o 
   5   1  14        6.84       -1.26     11.11 o 
  -5   2  14        1.93       18.11     17.33 o 
  -4   2  14       22.66       20.22     19.26 o 
  -3   2  14      128.43      142.38     10.01 o 
  -2   2  14       31.96       49.96     10.87 o 
  -1   2  14      560.33      550.10     16.70 o 
   0   2  14      236.90      250.72     14.19 o 
   1   2  14      115.86       71.28     15.94 o 
   2   2  14       13.16       13.13      7.59 o 
   3   2  14       58.63       60.72     20.89 o 
   4   2  14      102.21      100.30     26.80 o 
   5   2  14      290.60      349.01     65.92 o 
  -5   3  14      197.86      202.41     24.37 o 
  -4   3  14      802.58      813.59     38.78 o 
  -3   3  14       80.06       88.21      9.75 o 
  -2   3  14     7713.56     7851.39     81.83 o 
  -1   3  14     1229.27     1295.95     28.18 o 
   0   3  14        2.56       11.75      9.10 o 
   1   3  14      105.54       87.73     12.62 o 
   2   3  14     4318.39     4413.08     49.29 o 
   3   3  14       10.75       11.93      7.65 o 
   4   3  14      639.93      625.33     39.14 o 
   5   3  14       94.68       68.73     18.98 o 
  -5   4  14      102.97       96.78     21.04 o 
  -4   4  14      420.58      439.76     17.76 o 
  -3   4  14      528.34      495.81     15.12 o 
  -2   4  14       54.21       60.63     10.84 o 
  -1   4  14        4.10        9.04      8.52 o 
   0   4  14      683.07      692.32     19.30 o 
   1   4  14      251.83      214.58      9.73 o 
   2   4  14        0.55       -0.95      3.92 o 
   3   4  14       18.95       42.87     10.81 o 
   4   4  14      192.65      217.08     62.58 o 
   5   4  14        0.52       15.67     13.92 o 
  -5   5  14        1.30        7.66     17.46 o 
  -4   5  14      167.53      173.21     15.24 o 
  -3   5  14        5.19        8.33      5.95 o 
  -2   5  14       31.99       25.89      8.65 o 
  -1   5  14      115.10       90.99     12.80 o 
   0   5  14      407.45      383.42     17.39 o 
   1   5  14      588.89      564.96     13.35 o 
   2   5  14      154.48      161.01     22.87 o 
   3   5  14       51.44       52.95      9.44 o 
   4   5  14        3.11       10.60      7.85 o 
   5   5  14      150.37      125.99     27.81 o 
  -5   6  14        1.81       14.62     39.50 o 
  -4   6  14       28.16       25.30     11.92 o 
  -3   6  14      936.52      880.71     33.40 o 
  -2   6  14        7.60        7.06      7.47 o 
  -1   6  14       23.08       17.70     10.11 o 
   0   6  14      977.29      952.94     22.28 o 
   1   6  14     1477.22     1497.27     38.06 o 
   2   6  14      604.61      622.23     20.96 o 
   3   6  14     2308.57     2202.20     70.86 o 
   4   6  14      362.62      378.10     20.33 o 
  -4   7  14      639.95      669.49     27.04 o 
  -3   7  14      768.03      724.36     28.57 o 
  -2   7  14      192.47      205.42     14.61 o 
  -1   7  14       22.74       21.14     12.48 o 
   0   7  14      123.74      103.29     18.72 o 
   1   7  14      348.29      353.28     12.65 o 
   2   7  14       25.07       12.42     10.86 o 
   3   7  14      102.77       83.79     12.58 o 
   4   7  14       62.52       53.73     12.91 o 
  -4   8  14        4.65       15.72     11.10 o 
  -3   8  14      291.52      293.07     18.91 o 
  -2   8  14        1.13       12.89      9.51 o 
  -1   8  14     1548.77     1425.67     26.78 o 
   0   8  14      122.32      119.84     18.90 o 
   1   8  14     2027.55     2022.46     37.71 o 
   2   8  14      923.32     1018.37     32.32 o 
   3   8  14       11.74       21.64     11.03 o 
   4   8  14      221.68      299.40     25.79 o 
  -4   9  14      706.69      726.22     26.46 o 
  -3   9  14     1044.60     1062.35     32.60 o 
  -2   9  14       78.77       88.45     15.06 o 
  -1   9  14      298.94      332.18     17.41 o 
   0   9  14      350.85      361.25     19.17 o 
   1   9  14     1953.96     1864.89     32.14 o 
   2   9  14     1739.52     1707.34     47.00 o 
   3   9  14       95.60      100.43     15.83 o 
   4   9  14      218.20      208.24     22.61 o 
  -4  10  14      946.95      818.16     45.84 o 
  -3  10  14      338.37      366.02     31.02 o 
  -2  10  14      244.22      251.95     18.32 o 
  -1  10  14      265.90      300.19     17.50 o 
   0  10  14       10.68       16.82      8.48 o 
   1  10  14       56.72       53.23     14.56 o 
   2  10  14      124.27      129.74     20.32 o 
   3  10  14      261.83      322.30     24.90 o 
   4  10  14       56.00       81.91     14.54 o 
  -4  11  14        0.26        5.00     11.09 o 
  -3  11  14       20.38       23.07     11.21 o 
  -2  11  14       42.73       39.99     16.00 o 
  -1  11  14      794.99      835.43     23.70 o 
   0  11  14     1828.85     1713.97     25.36 o 
   1  11  14      117.55      121.80     16.57 o 
   2  11  14        0.28       11.18     11.61 o 
   3  11  14       18.61       33.09     10.84 o 
   4  11  14      818.99      958.13     52.10 o 
  -4  12  14      322.31      338.44     18.75 o 
  -3  12  14     1616.25     1605.59     38.59 o 
  -2  12  14      145.71      175.89     12.91 o 
  -1  12  14      135.15      181.39     13.17 o 
   0  12  14       42.49       23.77      8.19 o 
   1  12  14       16.76       12.28     14.03 o 
   2  12  14      594.72      595.75     23.51 o 
   3  12  14       44.53       67.79     14.54 o 
   4  12  14      480.98      520.01     27.81 o 
  -4  13  14       36.04       43.79     11.26 o 
  -3  13  14       15.10        2.41     11.44 o 
  -2  13  14       57.89       43.64     10.24 o 
  -1  13  14      309.23      342.09     15.09 o 
   0  13  14      283.95      277.67     18.70 o 
   1  13  14     1395.79     1423.23     39.57 o 
   2  13  14      398.01      379.40     29.63 o 
   3  13  14      143.18      137.29     17.45 o 
   4  13  14       59.35       76.87     15.16 o 
  -4  14  14       54.42       37.09     11.47 o 
  -3  14  14     1042.29     1074.51     27.69 o 
  -2  14  14        0.51        4.19      7.62 o 
  -1  14  14      314.28      286.23     14.26 o 
   0  14  14      419.30      403.14     25.81 o 
   1  14  14       36.27       37.34     21.82 o 
   2  14  14      846.97      839.19     26.48 o 
   3  14  14      531.28      560.77     46.85 o 
   4  14  14       58.97       65.75     19.25 o 
  -3  15  14       98.27       88.03     16.63 o 
  -2  15  14      130.73      109.44     17.03 o 
  -1  15  14       44.20       30.97     10.23 o 
   0  15  14      100.96       86.18     10.82 o 
   1  15  14       13.17       12.61     12.92 o 
   2  15  14        0.15       11.18     11.57 o 
   3  15  14      232.13      196.04     16.20 o 
  -3  16  14      649.64      701.73     28.99 o 
  -2  16  14       57.00       65.12     16.81 o 
  -1  16  14      312.81      325.32     24.73 o 
   0  16  14      248.07      230.70     19.39 o 
   1  16  14      150.20      178.43     18.37 o 
   2  16  14        1.05       10.87     11.48 o 
   3  16  14      417.91      483.24     29.59 o 
  -3  17  14      137.63      172.57     16.96 o 
  -2  17  14      416.00      435.38     25.89 o 
  -1  17  14      465.33      515.32     21.91 o 
   0  17  14      402.40      375.66     19.58 o 
   1  17  14      159.08      182.72     21.25 o 
   2  17  14        0.51       12.61     12.97 o 
   3  17  14      300.51      341.22     23.04 o 
  -3  18  14       14.22       27.61     12.27 o 
  -2  18  14       13.83       17.71     11.16 o 
  -1  18  14       19.02       26.22     10.02 o 
   0  18  14      203.26      209.51     19.07 o 
   1  18  14      170.75      197.32     20.97 o 
   2  18  14       64.42       81.30     22.33 o 
   3  18  14       27.51       25.32     12.65 o 
  -2  19  14      391.81      394.51     20.28 o 
  -1  19  14      377.70      419.64     16.57 o 
   0  19  14      675.72      642.89     24.76 o 
   1  19  14      283.33      289.42     19.57 o 
   2  19  14       70.10       43.05     15.64 o 
  -2  20  14        3.87       -1.02     12.45 o 
  -1  20  14      108.63      119.48     13.24 o 
   0  20  14      434.90      414.85     33.59 o 
   1  20  14        3.24        6.37     11.88 o 
   2  20  14        1.20       13.52     20.96 o 
  -1  21  14        2.70       15.40      8.81 o 
   0  21  14       56.91       68.54     17.02 o 
   1  21  14       24.86       27.87     11.87 o 
  -1  22  14      116.54      122.67     15.89 o 
   0  22  14        0.39        9.83     10.82 o 
   1  22  14       82.15       92.81     15.37 o 
  -5   0  15       92.11      102.34     28.34 o 
  -3   0  15        0.23       -4.59     11.23 o 
  -1   0  15       14.59       23.43     13.76 o 
   1   0  15       36.23       25.35     12.32 o 
  -5   1  15       90.65      143.93     41.17 o 
  -4   1  15      267.05      264.12     17.49 o 
  -3   1  15        1.38        9.69      6.13 o 
  -2   1  15        2.20       14.29      8.91 o 
  -1   1  15     1019.97     1057.10     23.22 o 
   0   1  15     1418.52     1438.73     26.97 o 
   1   1  15     3771.28     3910.65     53.45 o 
   2   1  15      564.74      569.12     14.48 o 
   3   1  15      126.00      129.40     17.08 o 
   4   1  15      301.35      286.41     71.65 o 
  -4   2  15      250.28      294.32     27.30 o 
  -3   2  15      226.10      208.54     14.25 o 
  -2   2  15      106.57      104.20     12.11 o 
  -1   2  15       24.07       33.78     12.91 o 
   0   2  15      126.65      125.85     14.42 o 
   1   2  15       18.44       13.02      7.99 o 
   2   2  15     1166.48     1234.66     23.15 o 
   3   2  15        1.83       16.71      9.32 o 
   4   2  15      192.70      185.50     65.58 o 
  -4   3  15      145.27      134.36     17.71 o 
  -3   3  15        2.57        3.90      7.87 o 
  -2   3  15     1679.79     1665.03     33.73 o 
  -1   3  15       25.20       41.97     13.46 o 
   0   3  15      482.00      500.45     17.88 o 
   1   3  15      651.42      618.46     21.77 o 
   2   3  15       45.72       41.22      8.14 o 
   3   3  15      231.78      242.19     29.03 o 
   4   3  15        4.35       15.13     11.86 o 
  -4   4  15      237.23      243.51     20.24 o 
  -3   4  15        0.23       14.68     11.42 o 
  -2   4  15       51.54       51.70      9.43 o 
  -1   4  15      335.99      336.64     16.30 o 
   0   4  15      366.55      380.26     16.26 o 
   1   4  15      189.05      168.80     11.03 o 
   2   4  15      238.79      216.97     14.41 o 
   3   4  15     1573.70     1592.55     47.23 o 
   4   4  15       61.44       63.87     17.08 o 
  -4   5  15       12.43       23.68     10.12 o 
  -3   5  15      182.42      185.58     15.60 o 
  -2   5  15     1417.79     1404.92     24.65 o 
  -1   5  15      787.12      778.06     22.38 o 
   0   5  15     1140.26     1180.14     26.50 o 
   1   5  15      767.54      702.88     16.68 o 
   2   5  15      303.99      307.25     16.77 o 
   3   5  15        0.15        7.73      8.56 o 
   4   5  15      629.31      644.71     77.55 o 
  -4   6  15      550.10      548.56     19.38 o 
  -3   6  15       29.77       28.09     13.85 o 
  -2   6  15      156.31      167.80     12.58 o 
  -1   6  15     2718.00     2795.44     45.48 o 
   0   6  15       41.88       35.39     10.12 o 
   1   6  15      820.34      796.41     17.17 o 
   2   6  15      587.84      580.40     20.54 o 
   3   6  15       92.53      109.47     14.83 o 
   4   6  15       70.42       77.46     12.10 o 
  -4   7  15      126.74      131.93     13.54 o 
  -3   7  15       91.44       87.61     24.53 o 
  -2   7  15      173.98      178.12     17.20 o 
  -1   7  15       38.40       39.07      9.44 o 
   0   7  15     1802.66     1770.31     29.43 o 
   1   7  15       32.47       34.95      8.09 o 
   2   7  15       15.71       14.35      7.45 o 
   3   7  15      180.75      166.13     16.82 o 
   4   7  15      362.38      377.85     26.30 o 
  -4   8  15        2.82        5.32      8.78 o 
  -3   8  15      262.34      251.19     20.88 o 
  -2   8  15      124.23      171.31     13.40 o 
  -1   8  15      575.43      538.97     20.55 o 
   0   8  15        0.61       18.79      9.87 o 
   1   8  15      211.19      181.91     20.55 o 
   2   8  15      505.25      517.90     27.97 o 
   3   8  15      325.24      311.76     21.55 o 
   4   8  15      294.01      290.50     18.01 o 
  -4   9  15       31.44       21.99     10.92 o 
  -3   9  15      550.31      573.40     23.72 o 
  -2   9  15       94.21      115.76     16.04 o 
  -1   9  15       63.71       51.65     12.25 o 
   0   9  15      949.33      926.20     20.37 o 
   1   9  15      108.89       88.25     13.29 o 
   2   9  15      218.05      190.42     53.41 o 
   3   9  15      164.32      165.19     20.00 o 
   4   9  15       12.43       18.52      9.06 o 
  -4  10  15      158.23      152.36     15.76 o 
  -3  10  15      186.16      221.29     24.16 o 
  -2  10  15        2.24        6.26      5.93 o 
  -1  10  15      303.04      286.28     18.29 o 
   0  10  15      246.67      225.60     18.29 o 
   1  10  15       16.13       16.48     11.14 o 
   2  10  15      493.76      433.23     29.78 o 
   3  10  15      370.07      365.55     24.82 o 
   4  10  15        7.91       23.29     15.10 o 
  -4  11  15        0.01       14.46     10.20 o 
  -3  11  15     1173.88     1159.65     32.53 o 
  -2  11  15       76.63      111.20     16.89 o 
  -1  11  15       28.05       24.21     11.36 o 
   0  11  15      407.65      424.37     25.39 o 
   1  11  15      271.36      296.07     22.60 o 
   2  11  15      607.44      561.17     22.39 o 
   3  11  15      513.68      563.58     36.15 o 
   4  11  15       59.27       26.05     10.19 o 
  -4  12  15      288.70      274.53     17.96 o 
  -3  12  15      363.00      384.42     19.98 o 
  -2  12  15        9.71       15.20      7.98 o 
  -1  12  15     3947.92     3781.93     42.73 o 
   0  12  15        5.74        3.27      9.09 o 
   1  12  15     1723.51     1821.74     40.41 o 
   2  12  15        4.86        8.64     11.35 o 
   3  12  15      123.80      139.76     19.47 o 
   4  12  15      313.53      371.61     22.96 o 
  -4  13  15      103.56      121.14     15.54 o 
  -3  13  15      209.26      201.67     21.65 o 
  -2  13  15        1.13       10.21      7.52 o 
  -1  13  15      391.66      350.32     15.66 o 
   0  13  15        0.78       19.14     10.15 o 
   1  13  15       30.80       23.27     14.20 o 
   2  13  15       32.33       39.56     13.34 o 
   3  13  15        0.05        9.11     12.02 o 
  -3  14  15       17.11       30.47     12.15 o 
  -2  14  15       32.77       47.61     13.65 o 
  -1  14  15      624.49      601.62     23.94 o 
   0  14  15       55.95       36.13      9.44 o 
   1  14  15      704.97      773.07     27.68 o 
   2  14  15       64.58       74.78     14.69 o 
   3  14  15       18.31       41.07     13.42 o 
  -3  15  15     1026.73     1033.86     34.62 o 
  -2  15  15       20.80       20.75     11.92 o 
  -1  15  15      338.61      293.80     15.16 o 
   0  15  15     1029.61     1023.63     28.37 o 
   1  15  15      786.67      812.12     33.85 o 
   2  15  15      322.37      286.37     19.32 o 
   3  15  15      452.07      424.45     22.47 o 
  -3  16  15       37.80       49.34     14.22 o 
  -2  16  15       48.36       35.34     11.82 o 
  -1  16  15       34.74       44.70     14.87 o 
   0  16  15       81.11       94.62     13.03 o 
   1  16  15       16.86        5.74     15.47 o 
   2  16  15      227.63      251.44     19.47 o 
   3  16  15       47.07       57.32     21.94 o 
  -3  17  15      145.11      190.60     21.04 o 
  -2  17  15        5.97       10.95     10.67 o 
  -1  17  15       14.07        4.41      8.85 o 
   0  17  15      291.14      301.60     18.96 o 
   1  17  15      322.57      308.53     43.50 o 
   2  17  15        2.68       12.53     12.94 o 
   3  17  15      200.34      242.46     19.45 o 
  -2  18  15      355.61      394.28     22.77 o 
  -1  18  15      801.41      845.48     47.41 o 
   0  18  15      543.25      553.87     38.07 o 
   1  18  15      324.26      321.14     26.60 o 
   2  18  15      785.96      779.55     41.09 o 
  -2  19  15        3.19        9.47     12.74 o 
  -1  19  15        3.83        4.13      9.92 o 
   0  19  15       14.25        8.16     11.79 o 
   1  19  15       49.39       52.80     16.77 o 
   2  19  15      136.85      119.68     16.05 o 
  -2  20  15       19.74       16.98     12.27 o 
  -1  20  15      134.37      153.58     16.08 o 
   0  20  15       19.25       11.95     12.35 o 
   1  20  15       46.97       57.80     15.56 o 
  -1  21  15      539.49      671.39     30.88 o 
   0  21  15     1844.22     1912.93     69.39 o 
   1  21  15       37.75       14.99     12.17 o 
  -4   0  16      195.98      235.60     39.75 o 
  -2   0  16     2432.07     2395.13     47.14 o 
   0   0  16     1381.37     1452.46     38.67 o 
   2   0  16       14.56       34.50     19.33 o 
   4   0  16      213.04      199.85     62.42 o 
  -4   1  16      836.93      873.76     27.12 o 
  -3   1  16      697.86      673.38     23.14 o 
  -2   1  16       57.61       57.24     13.54 o 
  -1   1  16     2789.91     2887.44     40.86 o 
   0   1  16       82.35       78.97     11.70 o 
   1   1  16      188.02      162.16     12.66 o 
   2   1  16      652.92      622.03     19.60 o 
   3   1  16        0.13       16.25     26.84 o 
   4   1  16       91.19      101.81     38.05 o 
  -4   2  16        4.19        8.09     10.76 o 
  -3   2  16      376.32      333.13     15.70 o 
  -2   2  16       50.95       41.34     28.50 o 
  -1   2  16     1843.68     1846.91     33.06 o 
   0   2  16       35.33       32.67     13.10 o 
   1   2  16     2086.05     2163.47     32.58 o 
   2   2  16      624.73      570.37     29.47 o 
   3   2  16       17.60       27.00     10.92 o 
   4   2  16      156.20      148.96     72.89 o 
  -4   3  16      991.58     1079.43     56.80 o 
  -3   3  16       37.07       39.23      8.16 o 
  -2   3  16     2126.08     2133.64     54.47 o 
  -1   3  16      149.53      133.90     12.94 o 
   0   3  16      135.80      144.46     18.86 o 
   1   3  16      136.54      121.43     10.86 o 
   2   3  16      296.01      300.16     16.97 o 
   3   3  16      221.53      197.47     14.64 o 
   4   3  16      146.58      139.60     26.54 o 
  -4   4  16       42.40       40.72     14.99 o 
  -3   4  16      541.88      577.24     22.85 o 
  -2   4  16      737.82      689.38     23.88 o 
  -1   4  16       64.11       59.17     11.10 o 
   0   4  16      797.09      775.85     19.53 o 
   1   4  16     1311.45     1231.80     49.45 o 
   2   4  16       13.04       14.94      9.35 o 
   3   4  16      539.52      544.44     23.40 o 
   4   4  16      438.10      510.91     51.05 o 
  -4   5  16        1.20       -0.35     11.28 o 
  -3   5  16      808.99      774.64     31.06 o 
  -2   5  16      141.63      148.66     13.79 o 
  -1   5  16       59.75       60.78     11.64 o 
   0   5  16        0.12       10.63      9.16 o 
   1   5  16       23.65       14.85      7.57 o 
   2   5  16      106.70      127.82     16.75 o 
   3   5  16      129.99      114.82     20.91 o 
   4   5  16       14.52       21.12     14.46 o 
  -4   6  16      869.71      889.82     52.71 o 
  -3   6  16      262.33      239.21     18.51 o 
  -2   6  16       12.64       23.16      9.16 o 
  -1   6  16       55.23       38.74     11.33 o 
   0   6  16      879.25      888.64     21.59 o 
   1   6  16      121.39      105.06      9.55 o 
   2   6  16        0.01        5.76      5.92 o 
   3   6  16       70.51       56.35     13.36 o 
   4   6  16      148.33      145.60     25.49 o 
  -4   7  16      245.48      265.17     17.33 o 
  -3   7  16       21.70       20.27     11.40 o 
  -2   7  16      221.73      234.09     16.50 o 
  -1   7  16     1527.12     1517.58     30.26 o 
   0   7  16      444.78      436.33     16.74 o 
   1   7  16       31.85       25.24     11.91 o 
   2   7  16      971.77      929.30     30.31 o 
   3   7  16     1147.85     1132.87     34.70 o 
   4   7  16      240.46      236.27     29.50 o 
  -4   8  16        1.09       12.68     10.47 o 
  -3   8  16       99.53      130.32     19.49 o 
  -2   8  16      178.84      189.29     16.45 o 
  -1   8  16      522.68      452.51     18.91 o 
   0   8  16       22.23       15.97      9.09 o 
   1   8  16        9.20        8.87      4.54 o 
   2   8  16        6.34        2.82     10.65 o 
   3   8  16     1470.91     1440.10     39.83 o 
   4   8  16       59.52       69.28     17.25 o 
  -4   9  16       72.71       64.31     12.02 o 
  -3   9  16      142.56      121.18     17.56 o 
  -2   9  16      853.67      791.00     21.34 o 
  -1   9  16      178.51      155.44     14.60 o 
   0   9  16       80.56       90.90     12.84 o 
   1   9  16      195.23      184.30     19.75 o 
   2   9  16       13.40        7.77      8.08 o 
   3   9  16      902.59      849.99     35.12 o 
   4   9  16       79.98       80.28     21.67 o 
  -4  10  16      338.37      298.57     17.50 o 
  -3  10  16      779.52      822.01     47.47 o 
  -2  10  16      740.99      689.28     20.63 o 
  -1  10  16      418.22      354.24     17.65 o 
   0  10  16       22.07       27.80     11.69 o 
   1  10  16     1066.11     1066.53     30.11 o 
   2  10  16        7.14       12.94     13.06 o 
   3  10  16     1069.98     1028.11     54.32 o 
   4  10  16      192.88      179.71     16.62 o 
  -4  11  16      120.01      152.67     15.51 o 
  -3  11  16       13.01       18.19     13.87 o 
  -2  11  16       64.05       69.46     13.35 o 
  -1  11  16       18.52       16.93      9.47 o 
   0  11  16      756.97      695.79     19.10 o 
   1  11  16       73.83       66.15     17.57 o 
   2  11  16      143.83      134.47     18.73 o 
   3  11  16        0.61        3.99     10.62 o 
  -3  12  16      890.75      928.64     29.84 o 
  -2  12  16       10.13       21.09      9.12 o 
  -1  12  16       76.11       56.04     13.33 o 
   0  12  16      260.79      242.63     18.17 o 
   1  12  16      220.41      210.45     20.80 o 
   2  12  16       12.82       20.31     18.78 o 
   3  12  16      678.23      707.39     27.11 o 
  -3  13  16       15.68       30.55     12.58 o 
  -2  13  16      139.56      123.56     17.06 o 
  -1  13  16      236.52      287.04     21.36 o 
   0  13  16       13.48       16.65     10.80 o 
   1  13  16      310.52      336.62     20.96 o 
   2  13  16      213.06      190.23     19.62 o 
   3  13  16      194.60      214.78     21.51 o 
  -3  14  16      451.64      508.57     24.39 o 
  -2  14  16        4.30        5.86     11.93 o 
  -1  14  16       10.00       10.75     11.97 o 
   0  14  16       64.74       76.11     14.93 o 
   1  14  16      727.30      753.98     34.26 o 
   2  14  16      198.79      181.84     19.11 o 
   3  14  16      842.52      960.75     33.13 o 
  -3  15  16        0.04       17.52     10.66 o 
  -2  15  16       19.46       35.98     13.98 o 
  -1  15  16       98.22      106.72     11.56 o 
   0  15  16       46.36       31.02     12.72 o 
   1  15  16      113.70      135.13     19.08 o 
   2  15  16      302.44      290.37     20.72 o 
   3  15  16       17.36       10.03     13.37 o 
  -3  16  16      581.59      605.57     31.16 o 
  -2  16  16        8.09       17.04     11.90 o 
  -1  16  16        2.53       13.76      8.02 o 
   0  16  16      598.15      593.28     23.92 o 
   1  16  16      539.24      589.46     26.65 o 
   2  16  16       53.27       52.80     17.44 o 
  -2  17  16      684.81      658.21     40.88 o 
  -1  17  16      197.69      203.69     23.45 o 
   0  17  16        3.13       25.26     13.33 o 
   1  17  16       82.96      104.11     17.81 o 
   2  17  16      100.97       83.66     14.01 o 
  -2  18  16        1.35       11.94      9.59 o 
  -1  18  16       42.85       32.43     12.87 o 
   0  18  16      655.00      678.21     30.86 o 
   1  18  16       14.14       10.33     25.25 o 
   2  18  16      327.53      294.65     22.05 o 
  -1  19  16      726.14      800.22     27.99 o 
   0  19  16      328.05      352.62     23.63 o 
   1  19  16       51.40       57.51     12.98 o 
  -1  20  16      128.28      130.55     23.64 o 
   0  20  16       55.99       71.74     18.13 o 
   1  20  16      632.45      680.36     30.85 o 
  -3   0  17     1050.91     1044.16     48.25 o 
  -1   0  17     1922.08     1962.77     42.52 o 
   1   0  17     5772.39     6010.00     63.33 o 
   3   0  17       80.48       80.01     29.17 o 
  -4   1  17      125.77      127.29     23.03 o 
  -3   1  17        0.77        4.16      6.52 o 
  -2   1  17      127.18      119.59     12.33 o 
  -1   1  17        2.26       18.82     10.68 o 
   0   1  17     1465.75     1526.81     29.04 o 
   1   1  17        6.28       13.17      7.70 o 
   2   1  17       24.09       33.81     10.61 o 
   3   1  17        8.18       15.24     14.54 o 
   4   1  17      444.25      469.04     29.26 o 
  -4   2  17        4.33        3.64     20.30 o 
  -3   2  17      186.37      149.36     13.28 o 
  -2   2  17        0.37        7.13      7.91 o 
  -1   2  17     1731.80     1678.77     28.76 o 
   0   2  17      117.99      132.04     14.10 o 
   1   2  17      111.48      107.05     10.04 o 
   2   2  17      736.98      712.14     27.88 o 
   3   2  17      164.86      168.26     39.75 o 
   4   2  17      195.24      211.06     57.91 o 
  -4   3  17        1.34       10.12     10.42 o 
  -3   3  17       54.98       52.21     23.82 o 
  -2   3  17        0.30        6.15      9.48 o 
  -1   3  17       61.37       56.40     14.38 o 
   0   3  17        1.60       16.36     11.21 o 
   1   3  17       10.07        9.02      7.07 o 
   2   3  17      859.36      810.17     24.41 o 
   3   3  17      197.31      214.26     31.75 o 
   4   3  17       99.80      126.61     28.55 o 
  -4   4  17      190.39      155.77     24.39 o 
  -3   4  17       31.51       43.03     26.00 o 
  -2   4  17       37.68       35.49     10.55 o 
  -1   4  17      785.64      790.63     21.20 o 
   0   4  17      182.32      159.53     12.03 o 
   1   4  17      180.76      162.08     15.67 o 
   2   4  17      536.11      571.30     23.82 o 
   3   4  17     1021.77     1054.99     39.78 o 
   4   4  17      279.47      290.86     36.17 o 
  -4   5  17      189.37      259.93     40.17 o 
  -3   5  17      274.59      311.66     18.54 o 
  -2   5  17      382.17      384.83     17.38 o 
  -1   5  17      384.75      352.88     15.81 o 
   0   5  17     1832.66     1821.06     27.66 o 
   1   5  17        0.26        9.14      6.18 o 
   2   5  17       34.10       29.33     11.53 o 
   3   5  17      480.76      554.61     21.40 o 
   4   5  17      232.36      252.60     36.75 o 
  -4   6  17      110.92       74.55     15.63 o 
  -3   6  17      706.67      728.35     26.67 o 
  -2   6  17      100.43      107.03     11.57 o 
  -1   6  17        9.07       11.10      8.89 o 
   0   6  17      262.77      296.41     15.72 o 
   1   6  17     1781.92     1668.05     49.45 o 
   2   6  17       48.21       44.15     13.21 o 
   3   6  17     1723.02     1712.82     38.96 o 
   4   6  17       48.05       69.47     19.69 o 
  -4   7  17       70.18       73.99     18.68 o 
  -3   7  17       34.36       47.27     13.10 o 
  -2   7  17       31.25       38.42     11.30 o 
  -1   7  17      281.10      240.14     21.24 o 
   0   7  17     1332.07     1244.70     24.88 o 
   1   7  17      943.72      860.91     27.28 o 
   2   7  17       20.02       23.42     10.06 o 
   3   7  17       59.28       44.81     15.62 o 
   4   7  17      182.16      188.60     33.92 o 
  -4   8  17        1.82       12.70     12.81 o 
  -3   8  17       28.03       34.69     13.89 o 
  -2   8  17      380.09      376.80     16.88 o 
  -1   8  17      921.13      938.40     32.09 o 
   0   8  17        0.54       10.64      9.19 o 
   1   8  17      233.21      229.54     25.55 o 
   2   8  17      526.71      520.80     24.25 o 
   3   8  17        0.95        5.15     10.89 o 
   4   8  17        5.41       14.58     17.67 o 
  -4   9  17      672.64      650.37     22.32 o 
  -3   9  17      128.82      142.91     21.18 o 
  -2   9  17       18.09       26.28      9.01 o 
  -1   9  17      233.57      218.57     19.68 o 
   0   9  17     1126.60     1086.48     54.92 o 
   1   9  17       27.69       23.44     11.07 o 
   2   9  17      504.77      463.40     34.07 o 
   3   9  17      197.67      203.59     21.66 o 
  -3  10  17      252.07      257.07     20.52 o 
  -2  10  17      518.44      495.46     17.87 o 
  -1  10  17       43.56       37.64     10.69 o 
   0  10  17      871.75      819.80     26.10 o 
   1  10  17       34.61       45.12     11.96 o 
   2  10  17       96.41       96.97     23.72 o 
   3  10  17        4.34       20.39     10.76 o 
  -3  11  17       41.13       47.91     15.09 o 
  -2  11  17        3.66       18.10      8.79 o 
  -1  11  17      175.26      146.96     13.58 o 
   0  11  17      696.61      665.82     22.79 o 
   1  11  17      957.10      940.75     32.18 o 
   2  11  17      396.68      363.30     27.81 o 
   3  11  17      247.68      297.32     20.21 o 
  -3  12  17        9.36       15.06     11.21 o 
  -2  12  17       47.85       54.38     14.91 o 
  -1  12  17      716.39      733.18     41.22 o 
   0  12  17      326.81      314.93     21.31 o 
   1  12  17      426.04      374.20     23.39 o 
   2  12  17        0.06       12.22     13.33 o 
   3  12  17       38.20       46.43     12.92 o 
  -3  13  17        7.54       15.53     10.53 o 
  -2  13  17     1300.95     1215.63     44.23 o 
  -1  13  17      217.21      197.73     17.68 o 
   0  13  17      142.39      162.51     35.09 o 
   1  13  17      269.65      246.05     43.96 o 
   2  13  17       40.48       54.63     13.25 o 
   3  13  17        1.22       12.16      7.70 o 
  -3  14  17        0.20       12.03      9.52 o 
  -2  14  17      206.80      167.38     15.88 o 
  -1  14  17      588.77      592.31     27.55 o 
   0  14  17      194.96      247.29     25.42 o 
   1  14  17      103.33      108.03     16.54 o 
   2  14  17       64.48       51.48     13.10 o 
   3  14  17      545.83      556.61     42.43 o 
  -2  15  17       20.92       19.97     12.36 o 
  -1  15  17       29.21       21.67     11.56 o 
   0  15  17       48.59       35.26     11.72 o 
   1  15  17      747.28      764.15     37.93 o 
   2  15  17       75.78       78.90     19.15 o 
  -2  16  17       79.51       58.59     18.22 o 
  -1  16  17       73.35       76.08     17.48 o 
   0  16  17      573.66      584.20     23.85 o 
   1  16  17       16.23       35.08     18.72 o 
   2  16  17       95.52      105.00     15.70 o 
  -2  17  17        1.54       21.10     11.19 o 
  -1  17  17       90.12       88.41     16.81 o 
   0  17  17       99.89      135.97     16.14 o 
   1  17  17       20.18       25.48     15.19 o 
   2  17  17       13.11       11.38     11.05 o 
  -1  18  17        3.82       10.94     11.06 o 
   0  18  17       67.33       39.02     13.69 o 
   1  18  17        0.04       25.52     17.14 o 
  -1  19  17       34.70       24.65     17.25 o 
   0  19  17       38.72       32.11     12.09 o 
   1  19  17       73.04       72.07     22.83 o 
  -4   0  18        3.12       15.58     27.59 o 
  -2   0  18      103.21       64.18     40.42 o 
   0   0  18      174.05      132.46     16.67 o 
   2   0  18      379.43      345.51     40.54 o 
   4   0  18      435.90      273.27    139.93 o 
  -4   1  18      195.16      203.17     29.40 o 
  -3   1  18      425.33      428.37     18.08 o 
  -2   1  18       11.26       23.06      8.58 o 
  -1   1  18     1029.40     1021.16     25.58 o 
   0   1  18     1031.95     1047.40     28.50 o 
   1   1  18      567.38      554.24     20.06 o 
   2   1  18      386.43      415.68     36.10 o 
   3   1  18        0.05        4.90     14.20 o 
   4   1  18      110.93       79.98     31.00 o 
  -4   2  18      255.98      262.19     29.60 o 
  -3   2  18      842.95      872.59     48.80 o 
  -2   2  18      236.33      238.26     16.64 o 
  -1   2  18     2476.16     2503.13     41.54 o 
   0   2  18     4156.96     4151.24     76.64 o 
   1   2  18       15.68       17.40     14.44 o 
   2   2  18        4.86        1.57     10.28 o 
   3   2  18      424.46      457.53    125.93 o 
   4   2  18     1938.25     1990.50     54.26 o 
  -4   3  18      896.13      921.98     62.00 o 
  -3   3  18        6.13       18.49     12.42 o 
  -2   3  18       48.41       55.70      9.62 o 
  -1   3  18       20.75       25.87     10.11 o 
   0   3  18       75.83       84.30     12.40 o 
   1   3  18       20.23       12.98      8.44 o 
   2   3  18      267.31      278.85     27.62 o 
   3   3  18       46.91       49.17     44.59 o 
   4   3  18      984.71     1039.14     41.91 o 
  -4   4  18      312.72      376.97     25.92 o 
  -3   4  18       46.05       55.59     13.14 o 
  -2   4  18       60.98       82.51     11.93 o 
  -1   4  18      824.42      798.79     24.07 o 
   0   4  18        5.30        9.38      8.55 o 
   1   4  18       82.82       90.53     11.24 o 
   2   4  18      169.36      154.25     21.45 o 
   3   4  18      432.68      488.86     32.67 o 
   4   4  18       59.09       70.42     32.00 o 
  -4   5  18        4.65       15.26     20.26 o 
  -3   5  18      230.89      224.10     17.17 o 
  -2   5  18      234.63      209.08     14.17 o 
  -1   5  18       49.51       43.33     11.04 o 
   0   5  18       14.85       22.03      8.74 o 
   1   5  18     1019.47     1074.54     23.95 o 
   2   5  18      184.46      196.61     23.00 o 
   3   5  18       53.26       54.65     25.08 o 
  -4   6  18        2.38        9.69     17.18 o 
  -3   6  18       95.02      144.75     17.69 o 
  -2   6  18       44.74       24.82     11.49 o 
  -1   6  18      431.59      444.83     18.58 o 
   0   6  18     1060.06     1007.67     28.50 o 
   1   6  18       41.11       38.53     12.23 o 
   2   6  18      107.02       89.27     12.89 o 
   3   6  18       26.16       19.53     10.25 o 
  -3   7  18       31.86       33.45     12.08 o 
  -2   7  18       62.35       69.26     14.05 o 
  -1   7  18      716.37      702.37     25.53 o 
   0   7  18       27.07       26.28     15.86 o 
   1   7  18       64.94       55.28     15.59 o 
   2   7  18        2.45        1.18      8.28 o 
   3   7  18      810.55      806.77     29.06 o 
  -3   8  18      803.10      816.37     28.22 o 
  -2   8  18      588.41      632.94     25.21 o 
  -1   8  18      695.34      695.80     25.92 o 
   0   8  18      101.87      113.12     14.22 o 
   1   8  18      122.25      100.63     20.44 o 
   2   8  18       21.99       28.02     14.38 o 
   3   8  18       31.89       33.37     14.04 o 
  -3   9  18      130.55      105.01     21.51 o 
  -2   9  18     1017.99     1015.94     39.64 o 
  -1   9  18      249.47      225.95     16.21 o 
   0   9  18      940.19      933.94     25.10 o 
   1   9  18      572.14      571.84     27.10 o 
   2   9  18       73.41       73.80     13.56 o 
   3   9  18       52.58       40.25     21.00 o 
  -3  10  18       95.61       89.35     14.20 o 
  -2  10  18      144.46      144.84     16.68 o 
  -1  10  18       36.63       35.17     12.83 o 
   0  10  18      268.11      247.89     18.66 o 
   1  10  18      192.11      208.79     20.66 o 
   2  10  18       90.10       58.98     15.14 o 
   3  10  18       16.07       19.68     17.87 o 
  -3  11  18       98.35      125.30     17.84 o 
  -2  11  18      161.82      200.08     18.00 o 
  -1  11  18       60.21       37.61     19.46 o 
   0  11  18      442.74      408.99     31.83 o 
   1  11  18       24.99       13.14     10.22 o 
   2  11  18       71.26       29.47     15.13 o 
   3  11  18       72.15       59.28     14.82 o 
  -3  12  18        1.52       27.51     14.02 o 
  -2  12  18        2.61       21.32     12.52 o 
  -1  12  18        0.02       12.17      5.82 o 
   0  12  18      625.58      632.39     31.93 o 
   1  12  18       15.95       21.53     14.86 o 
   2  12  18      211.50      223.07     18.90 o 
   3  12  18       59.19       96.48     18.02 o 
  -2  13  18       78.73       52.62     13.80 o 
  -1  13  18      134.61      145.90     12.74 o 
   0  13  18        5.30       20.59     12.49 o 
   1  13  18       90.26       86.02     26.21 o 
   2  13  18       73.42       89.68     15.44 o 
  -2  14  18       19.79       28.66     17.37 o 
  -1  14  18      171.37      150.35     22.74 o 
   0  14  18      374.87      396.65     30.42 o 
   1  14  18       81.83       76.91     17.31 o 
   2  14  18      159.33      168.22     23.54 o 
  -2  15  18     1441.88     1495.75     51.40 o 
  -1  15  18       19.59       34.04     12.85 o 
   0  15  18      210.49      244.20     21.59 o 
   1  15  18       84.62      145.17     17.88 o 
   2  15  18      109.34       79.42     24.77 o 
  -2  16  18        0.66       19.67     11.86 o 
  -1  16  18       31.31       22.23     11.13 o 
   0  16  18        2.17       14.38     22.63 o 
   1  16  18       10.49       21.02     11.80 o 
   2  16  18       28.97       22.64     11.21 o 
  -1  17  18      453.59      401.80     21.52 o 
   0  17  18       84.48       74.65     13.63 o 
   1  17  18        5.29       27.07     13.52 o 
   0  18  18      375.11      376.60     27.62 o 
  -3   0  19     1097.74     1219.00     61.42 o 
  -1   0  19      130.43      159.87     19.95 o 
   1   0  19     2804.71     2944.29     82.01 o 
   3   0  19      324.76      364.28     39.25 o 
  -3   1  19       10.47       14.38      9.69 o 
  -2   1  19      192.95      185.79     15.01 o 
  -1   1  19       88.90      111.29     14.36 o 
   0   1  19      233.97      218.39     15.64 o 
   1   1  19       91.01       91.79      9.91 o 
   2   1  19        2.05        0.00     12.35 o 
   3   1  19     1099.84     1349.51     45.88 o 
  -3   2  19       67.59       64.82     13.42 o 
  -2   2  19       71.19       76.21     11.13 o 
  -1   2  19        0.04       10.87     10.45 o 
   0   2  19       28.69       45.11     12.02 o 
   1   2  19      367.41      343.98     17.97 o 
   2   2  19       89.28       79.67     13.83 o 
   3   2  19       14.47       23.34     11.67 o 
  -3   3  19      515.29      468.63     26.05 o 
  -2   3  19       88.27       90.06     13.00 o 
  -1   3  19     1851.77     1869.70     34.72 o 
   0   3  19      359.28      374.10     17.26 o 
   1   3  19      139.11      129.16     10.56 o 
   2   3  19       12.21       13.60      7.40 o 
   3   3  19      768.15      809.47     52.67 o 
  -3   4  19       40.87       45.24     13.16 o 
  -2   4  19        0.12       26.50     10.17 o 
  -1   4  19       55.55       52.14     11.14 o 
   0   4  19      188.40      198.26     14.21 o 
   1   4  19      387.25      413.44     20.64 o 
   2   4  19      187.22      178.41     14.93 o 
   3   4  19      104.23       88.01     47.09 o 
  -3   5  19        6.01       23.41     13.46 o 
  -2   5  19        7.40       10.03      8.08 o 
  -1   5  19       67.84       57.37     11.62 o 
   0   5  19        0.87        9.57     10.98 o 
   1   5  19       16.02        9.75     10.72 o 
   2   5  19        0.91       18.58     10.02 o 
   3   5  19      136.30      143.15     29.40 o 
  -3   6  19      302.09      288.58     32.93 o 
  -2   6  19      196.20      216.23     13.41 o 
  -1   6  19      131.88      133.04     13.63 o 
   0   6  19     1079.38     1038.97     23.64 o 
   1   6  19      533.18      546.11     27.62 o 
   2   6  19      466.25      403.43     34.52 o 
   3   6  19       14.81       29.27     16.28 o 
  -3   7  19      198.79      193.51     18.50 o 
  -2   7  19       89.55       70.86     14.01 o 
  -1   7  19       88.71      106.57     15.34 o 
   0   7  19     1182.19     1231.45     25.52 o 
   1   7  19       14.56       17.39     10.45 o 
   2   7  19      245.59      241.03     28.20 o 
   3   7  19      350.49      365.66     81.80 o 
  -3   8  19       17.86       22.27     13.56 o 
  -2   8  19       37.59       27.39     13.25 o 
  -1   8  19       41.97       49.51     11.90 o 
   0   8  19      267.54      243.78     15.36 o 
   1   8  19        6.61       13.65     10.32 o 
   2   8  19      417.10      446.03     24.73 o 
   3   8  19      117.61      114.29     15.51 o 
  -3   9  19        0.99       26.85     11.34 o 
  -2   9  19      131.61      109.80     17.06 o 
  -1   9  19        0.78        8.14      7.95 o 
   0   9  19      608.06      708.40     33.71 o 
   1   9  19       12.49       15.48     10.08 o 
   2   9  19      357.46      350.86     33.83 o 
   3   9  19      330.95      337.39     62.43 o 
  -3  10  19       24.94       53.58     15.15 o 
  -2  10  19      775.27      800.91     31.89 o 
  -1  10  19       54.05       42.78     14.28 o 
   0  10  19       29.09       15.65     10.86 o 
   1  10  19      701.04      729.23     43.73 o 
   2  10  19      172.27      155.54     26.64 o 
   3  10  19       12.14       15.96      7.90 o 
  -2  11  19       17.92       35.49     14.61 o 
  -1  11  19        5.07       16.49      8.10 o 
   0  11  19      472.62      501.70     27.89 o 
   1  11  19       60.00       48.27     13.30 o 
   2  11  19      677.31      694.12     34.63 o 
  -2  12  19       69.41       85.11     14.68 o 
  -1  12  19      230.02      218.57     23.84 o 
   0  12  19        2.32       17.17     12.91 o 
   1  12  19       11.55       17.60     10.34 o 
   2  12  19       59.06       80.14     18.73 o 
  -2  13  19       55.36       72.41     19.20 o 
  -1  13  19      141.47      182.76     32.75 o 
   0  13  19      885.90      878.43     42.79 o 
   1  13  19       24.18       33.87     14.08 o 
   2  13  19      392.41      374.63     25.32 o 
  -2  14  19       75.15       70.21     16.63 o 
  -1  14  19       15.34       13.68     12.31 o 
   0  14  19      118.36      115.31     16.45 o 
   1  14  19        3.72       25.47     13.13 o 
   2  14  19       36.76       53.28     16.14 o 
  -1  15  19       14.08       20.19      9.96 o 
   0  15  19      111.68      126.36     16.05 o 
   1  15  19       22.77       19.67     12.52 o 
  -1  16  19       76.87       74.60     14.60 o 
   0  16  19      139.23      135.88     22.82 o 
   1  16  19        8.19        7.26     10.67 o 
  -2   0  20       28.26       30.83     11.90 o 
   0   0  20      143.65      156.03     19.09 o 
   2   0  20      180.64      220.60     31.92 o 
  -3   1  20      312.99      322.29     50.96 o 
  -2   1  20       26.22       28.23     10.16 o 
  -1   1  20      550.32      523.25     18.38 o 
   0   1  20      450.81      455.20     17.76 o 
   1   1  20       45.10       47.78      8.52 o 
   2   1  20       41.16       33.67     14.53 o 
   3   1  20       44.34       53.10     22.16 o 
  -3   2  20      501.00      545.39     25.24 o 
  -2   2  20       62.25       68.69     11.40 o 
  -1   2  20      579.87      569.70     20.70 o 
   0   2  20     1173.50     1136.75     25.04 o 
   1   2  20        5.73        6.50      6.63 o 
   2   2  20        6.25       23.61     18.65 o 
   3   2  20      289.69      283.30     38.62 o 
  -3   3  20       51.58       55.97     13.62 o 
  -2   3  20      342.91      362.05     16.87 o 
  -1   3  20      382.09      376.20     17.18 o 
   0   3  20     4374.10     4324.85     53.25 o 
   1   3  20       15.42       26.49     11.59 o 
   2   3  20      105.69      130.50     20.37 o 
   3   3  20       11.05       18.99     15.55 o 
  -3   4  20      490.44      509.13     70.80 o 
  -2   4  20        3.03        6.49      7.97 o 
  -1   4  20      820.33      818.50     29.22 o 
   0   4  20        5.25       19.66     11.75 o 
   1   4  20       49.31       39.14     13.40 o 
   2   4  20       12.48       18.70      9.66 o 
   3   4  20      575.38      582.54     47.92 o 
  -3   5  20       13.44       16.44     24.46 o 
  -2   5  20      460.80      476.31     20.93 o 
  -1   5  20       75.28       78.65     12.32 o 
   0   5  20     1011.87     1008.34     26.97 o 
   1   5  20      345.35      396.28     31.37 o 
   2   5  20       33.14       26.73      8.43 o 
   3   5  20        0.07       18.08     20.17 o 
  -3   6  20       21.98       39.40     13.14 o 
  -2   6  20      261.07      256.21     21.58 o 
  -1   6  20      347.09      338.57     18.89 o 
   0   6  20      591.64      584.36     21.55 o 
   1   6  20      760.49      770.89     30.04 o 
   2   6  20       29.46       23.00     10.49 o 
   3   6  20      444.98      450.09     60.13 o 
  -3   7  20      371.51      403.54     23.08 o 
  -2   7  20       17.95       22.16      8.56 o 
  -1   7  20        3.05        7.08      8.34 o 
   0   7  20        0.03       14.00      8.52 o 
   1   7  20       11.91       14.95      9.39 o 
   3   7  20      277.28      260.36     46.59 o 
  -2   8  20       60.36       67.05     18.18 o 
  -1   8  20      181.21      190.66     25.37 o 
   0   8  20     1142.67     1130.44     31.03 o 
   1   8  20       17.60        9.00     10.62 o 
   2   8  20      449.05      500.12     38.74 o 
  -2   9  20      136.60      150.28     20.48 o 
  -1   9  20      133.28      125.00     14.25 o 
   0   9  20      442.59      437.52     51.90 o 
   1   9  20       36.70       34.37     10.04 o 
   2   9  20       30.73       29.12     12.66 o 
  -2  10  20        5.61        3.40     11.70 o 
  -1  10  20       33.88       43.44     11.12 o 
   0  10  20        3.83       12.49      9.31 o 
   1  10  20       18.51       25.39     12.08 o 
   2  10  20        4.22       18.07     15.36 o 
  -2  11  20      477.59      469.84     30.45 o 
  -1  11  20       40.32       34.80     15.43 o 
   0  11  20       13.39       14.16     10.44 o 
   1  11  20       38.43       29.67     11.67 o 
   2  11  20      503.65      479.41     29.10 o 
  -2  12  20       53.96       44.79     19.63 o 
  -1  12  20      158.64      146.40     20.82 o 
   0  12  20      237.65      248.69     19.89 o 
   1  12  20       18.11       40.57     14.85 o 
   2  12  20       26.12       61.22     16.29 o 
  -1  13  20       60.23       52.46     24.46 o 
   0  13  20       31.15       33.24     15.14 o 
   1  13  20      193.11      167.95     18.26 o 
  -1  14  20       45.97       47.67     14.71 o 
   0  14  20      119.27      120.45     15.93 o 
   1  14  20      136.09      136.34     18.70 o 
   0  15  20       52.72       41.61     12.76 o 
  -3   0  21        3.58       25.34     32.50 o 
  -1   0  21        3.44       20.46     14.21 o 
   1   0  21      157.57      154.12     23.08 o 
  -3   1  21       93.53       87.82     23.01 o 
  -2   1  21      158.56      177.11     12.92 o 
  -1   1  21      411.55      419.51     18.54 o 
   0   1  21       79.83       85.86     20.27 o 
   1   1  21       38.96       51.00     11.94 o 
   2   1  21      527.54      527.63     31.08 o 
  -3   2  21       26.56       10.13     17.19 o 
  -2   2  21       76.07       89.53     11.95 o 
  -1   2  21      337.99      324.90     22.10 o 
   0   2  21      738.57      708.80     34.28 o 
   1   2  21        4.13       14.92      8.90 o 
   2   2  21      230.57      199.72     23.42 o 
  -2   3  21      254.88      262.92     34.40 o 
  -1   3  21       16.86       32.76     12.39 o 
   0   3  21      454.72      446.52     17.52 o 
   1   3  21      308.15      299.54     24.51 o 
   2   3  21       34.66       59.22     20.18 o 
  -2   4  21      287.61      305.68     16.89 o 
  -1   4  21     1375.05     1331.96     27.46 o 
   0   4  21       24.58       32.81     10.13 o 
   1   4  21      909.24      855.65     54.96 o 
   2   4  21      222.05      223.64     25.30 o 
  -2   5  21     1087.66     1076.75     26.42 o 
  -1   5  21      668.03      694.67     21.45 o 
   0   5  21      122.06      114.77     12.43 o 
   1   5  21        0.05       11.57      9.31 o 
   2   5  21      512.17      530.11     40.31 o 
  -2   6  21        7.18       12.93      8.08 o 
  -1   6  21       37.35       28.37      9.43 o 
   0   6  21      310.82      371.64     28.57 o 
   1   6  21     1549.71     1615.07     49.92 o 
   2   6  21      114.37       87.74     12.64 o 
  -2   7  21       50.53       55.97     14.38 o 
  -1   7  21      111.36      105.29     15.97 o 
   0   7  21      280.65      294.68     21.22 o 
   1   7  21      675.45      717.96     27.32 o 
   2   7  21      181.06      158.84     16.77 o 
  -2   8  21       35.39       49.08     14.31 o 
  -1   8  21       15.67       23.54      8.95 o 
   0   8  21      162.89      161.13     20.17 o 
   1   8  21      489.43      411.56     27.75 o 
   2   8  21        1.08        5.08      8.28 o 
  -2   9  21       44.07       33.32     16.88 o 
  -1   9  21       76.05       75.39     19.79 o 
   0   9  21        9.06       13.71     11.17 o 
   1   9  21        7.33       13.42     11.71 o 
   2   9  21        6.72       13.79      8.29 o 
  -2  10  21      227.55      234.90     24.60 o 
  -1  10  21        7.50        8.63     11.20 o 
   0  10  21       38.57       20.93      8.31 o 
   1  10  21      129.35      123.46     21.52 o 
  -1  11  21       92.62      100.58     18.93 o 
   0  11  21       22.55       17.60     12.05 o 
   1  11  21       16.22       31.05     15.14 o 
  -1  12  21       99.50      126.15     26.57 o 
   0  12  21       21.56       25.82     13.18 o 
   1  12  21       82.52       60.39     16.36 o 
   0  13  21      278.87      302.17     22.96 o 
  -2   0  22      877.27      887.78     35.41 o 
   0   0  22        1.26       29.25     19.17 o 
   2   0  22        5.97        2.92     18.08 o 
  -2   1  22        0.07        7.51      8.16 o 
  -1   1  22       27.20       37.20     11.78 o 
   0   1  22       98.16       86.81     13.60 o 
   1   1  22       59.87       46.01     16.64 o 
   2   1  22        3.32       16.83     22.33 o 
  -2   2  22        3.95        8.36      8.30 o 
  -1   2  22      247.97      255.59     15.67 o 
   0   2  22        1.60       10.84      8.62 o 
   1   2  22       21.41       28.25     14.18 o 
   2   2  22       54.63       60.71     20.12 o 
  -2   3  22      278.70      271.10     16.05 o 
  -1   3  22       12.59       25.49      9.54 o 
   0   3  22      562.34      607.82     24.05 o 
   1   3  22      112.57       97.44     13.35 o 
   2   3  22        0.86       29.28     17.88 o 
  -2   4  22        0.80       18.09      9.46 o 
  -1   4  22        4.82       18.36     11.59 o 
   0   4  22       55.79       59.89     13.56 o 
   1   4  22       31.39       34.83     11.44 o 
   2   4  22      491.68      579.57     47.79 o 
  -2   5  22      104.27      119.65     33.92 o 
  -1   5  22        4.14       17.55      8.74 o 
   0   5  22       35.11       33.78     15.67 o 
   1   5  22       42.41       40.04     12.36 o 
   2   5  22       60.04       55.00     22.00 o 
  -2   6  22      334.28      321.66     37.49 o 
  -1   6  22     1046.26     1021.36     26.72 o 
   0   6  22       73.36       78.00     17.68 o 
   1   6  22       22.92       24.39     19.00 o 
  -1   7  22        8.30       22.71      9.52 o 
   0   7  22      234.20      247.60     23.51 o 
   1   7  22       23.31       18.84     11.32 o 
  -1   8  22      914.01      882.25     35.35 o 
   0   8  22      120.81      114.67     18.69 o 
   1   8  22      570.51      554.21     53.96 o 
  -1   9  22      374.22      385.03     39.40 o 
   0   9  22      258.74      278.92     22.80 o 
   1   9  22        0.55       -2.96      9.17 o 
   0  10  22       32.26       23.47      7.64 o 
  -1   0  23      734.09      754.68     44.75 o 
   1   0  23        0.55       13.92     20.33 o 
  -1   1  23      712.79      691.41     22.50 o 
   0   1  23       79.96       81.57     10.60 o 
   1   1  23      236.96      245.51     24.10 o 
  -1   2  23        8.05       18.06     10.26 o 
   0   2  23      642.73      645.79     62.80 o 
   1   2  23      113.29      131.16     21.70 o 
  -1   3  23      406.27      375.70     20.26 o 
   0   3  23       10.13       10.41     10.10 o 
   1   3  23        4.23       29.45     23.67 o 
  -1   4  23      160.78      168.15     15.78 o 
   0   4  23      136.15      157.89     15.98 o 
   1   4  23       42.93       25.92     10.72 o 
  -1   5  23       55.36       57.61     14.00 o 
   0   5  23      138.90      121.95     15.63 o 
   1   5  23       12.25        9.30      8.82 o 
   0   6  23      147.41      134.23     16.70 o 
   0   7  23        9.15       10.21     11.48 o 
                                                 
